# Supplementary material for: Mitochondrial protein enriched extracellular vesicles discovered in human melanoma tissues can be detected in patient plasma
Source: J Extracell Vesicles. 2019 Aug 27;8(1):1635420. doi: 10.1080/20013078.2019.1635420 (PMC6719261; doi:10.1080/20013078.2019.1635420)
Supplement: Supplemental Material [file ZJEV_A_1635420_SM0358.zip]

Archive with 6 entries (5 files):
- ZJEV A 1635420_Supplementary/
- ZJEV A 1635420_Supplementary/Supplemental Figures-JEV.docx
- ZJEV A 1635420_Supplementary/Supplemental Figures-JEV_2nd Revision.docx
- ZJEV A 1635420_Supplementary/Supplementary Data 1.xlsx
- ZJEV A 1635420_Supplementary/Supplementary Data 2.xlsx
- ZJEV A 1635420_Supplementary/Supplementary Data 3.xlsx
