# Supplementary material for: Mitochondrial protein enriched extracellular vesicles discovered in human melanoma tissues can be detected in patient plasma
Source: J Extracell Vesicles. 2019 Aug 27;8(1):1635420. doi: 10.1080/20013078.2019.1635420 (PMC6719261; doi:10.1080/20013078.2019.1635420)
Supplement: Supplemental Material [file ZJEV_A_1635420_SM0358.zip › ZJEV A 1635420_Supplementary/Supplementary Data 1.xlsx]

## Sheet: Biomarker candidates
Uniprot ID	Protein name	Gene name	Number of peptides									LFQ intensity (Log2)									Primary localization	IC on Evpedia
			MeT1	MeT2	MeT3	MeT4	MeT5	HEK	MSC	TF1	HMC1	MeT1	MeT2	MeT3	MeT4	MeT5	HEK	MSC	TF1	HMC1
P35232	Prohibitin	PHB	22	18	20	13	21	17	7	10	14	35.9283	36.0496	34.4142	34.0594	35.3898	33.671	29.3086	31.5362	32.0748	Mitochondrion inner membrane	85
Q99623	Prohibitin-2 (B-cell receptor-associated protein BAP37) (D-prohibitin) (Repressor of estrogen receptor activity)	PHB2	20	20	19	15	21	17	8	14	15	35.6397	35.7925	34.316	33.599	35.2634	33.4178	29.27	31.2566	31.7306	Mitochondrion inner membrane	85
Q07065	Cytoskeleton-associated protein 4 (63-kDa cytoskeleton-linking membrane protein) (Climp-63) (p63)	CKAP4	38	27	36	21	26	22	16	13	0	34.4851	32.9067	34.5576	32.9591	33.0213	32.037	30.7261	28.952	0	Endoplasmic reticulum membrane	19
Q00325	Phosphate carrier protein, mitochondrial (Phosphate transport protein) (PTP) (Solute carrier family 25 member 3)	SLC25A3	19	14	13	5	20	9	2	6	7	34.4809	34.014	33.0126	32.6315	35.6011	31.5664	28.8794	29.906	30.4357	Mitochondrion inner membrane	27
Q9BWM7	Sideroflexin-3	SFXN3	16	16	13	10	16	3	5	2	6	33.9269	33.2664	30.7723	31.0346	33.5933	27.443	27.4763	24.4912	28.0268	Mitochondrion membrane	20
P02730	Band 3 anion transport protein (Anion exchange protein 1) (AE 1) (Anion exchanger 1) (Solute carrier family 4 member 1) (CD antigen CD233)	SLC4A1	20	12	11	20	19	1	0	4	0	33.6343	30.0238	30.1625	36.3146	32.9209	0	0	25.075	0	Cell membrane	41
Q9UJS0	Calcium-binding mitochondrial carrier protein Aralar2 (Citrin) (Mitochondrial aspartate glutamate carrier 2) (Solute carrier family 25 member 13)	SLC25A13	22	17	24	10	24	14	1	7	4	33.4721	33.8655	33.2038	29.5167	33.2338	30.4538	0	27.736	27.5689	Mitochondrion inner membrane	5
P00387	NADH-cytochrome b5 reductase 3 (B5R) (Cytochrome b5 reductase) (EC 1.6.2.2) (Diaphorase-1) [Cleaved into: NADH-cytochrome b5 reductase 3 membrane-bound form; NADH-cytochrome b5 reductase 3 soluble form]	CYB5R3	15	12	12	8	15	6	5	5	3	33.4423	32.5001	32.3673	31.7767	33.3996	30.4905	29.955	28.2712	27.5494	Endoplasmic reticulum membrane	36
Q16891	MICOS complex subunit MIC60 (Cell proliferation-inducing gene 4/52 protein) (Mitochondrial inner membrane protein) (Mitofilin) (p87/89)	IMMT	44	12	31	23	46	28	10	7	11	33.3919	30.0674	30.8591	31.4473	34.3297	30.9349	28.2028	27.0673	27.7012	Mitochondrion inner membrane	11
P04439	HLA class I histocompatibility antigen, A-3 alpha chain (MHC class I antigen A*3)	HLA-A	12	8	8	11	17	5	9	7	12	33.2725	31.3419	31.6028	33.9071	34.1105	29.1085	31.9711	30.5012	0	Membrane	78
P51571	Translocon-associated protein subunit delta (TRAP-delta) (Signal sequence receptor subunit delta) (SSR-delta)	SSR4	7	6	7	6	7	5	3	4	3	33.0591	32.8001	32.9666	31.1042	32.5917	30.2016	27.2578	28.7867	29.9971	Endoplasmic reticulum membrane	16
Q9HDC9	Adipocyte plasma membrane-associated protein (Protein BSCv)	APMAP	16	15	17	8	12	7	3	2	9	32.9938	32.3351	32.5153	30.9747	32.4195	29.5429	26.4093	26.1266	29.1091	Membrane	29
P51572	B-cell receptor-associated protein 31 (BCR-associated protein 31) (Bap31) (6C6-AG tumor-associated antigen) (Protein CDM) (p28)	BCAP31	16	11	24	9	17	13	4	7	11	32.9181	31.236	34.0527	31.1784	32.9866	30.7945	27.2058	28.1093	29.676	Endoplasmic reticulum membrane	19
P16615	Sarcoplasmic/endoplasmic reticulum calcium ATPase 2 (SERCA2) (SR Ca(2+)-ATPase 2) (EC 3.6.3.8) (Calcium pump 2) (Calcium-transporting ATPase sarcoplasmic reticulum type, slow twitch skeletal muscle isoform) (Endoplasmic reticulum class 1/2 Ca(2+) ATPase)	ATP2A2	30	20	37	15	34	18	6	11	9	32.8745	30.89	34.1574	31.4093	33.5995	30.8769	27.5336	28.9484	28.8103	Endoplasmic reticulum membrane	102
P49257	Protein ERGIC-53 (ER-Golgi intermediate compartment 53 kDa protein) (Gp58) (Intracellular mannose-specific lectin MR60) (Lectin mannose-binding 1)	LMAN1	18	10	16	10	15	7	3	9	11	32.7771	31.9063	32.3823	31.9813	32.5839	30.133	26.6506	29.3759	29.5801	Endoplasmic reticulum-Golgi intermediate compartment membrane	18
Q16853	Membrane primary amine oxidase (EC 1.4.3.21) (Copper amine oxidase) (HPAO) (Semicarbazide-sensitive amine oxidase) (SSAO) (Vascular adhesion protein 1) (VAP-1)	AOC3	12	4	4	12	11	0	0	0	0	32.7162	28.7546	27.4502	35.0704	31.4996	0	0	0	0	Cell membrane	10
Q02978	Mitochondrial 2-oxoglutarate/malate carrier protein (OGCP) (Solute carrier family 25 member 11)	SLC25A11	16	14	14	9	13	11	5	10	9	32.6915	33.8621	31.5852	31.2839	31.9759	30.5218	26.9451	28.0005	29.2883	Mitochondrion inner membrane	13
Q9Y277	Voltage-dependent anion-selective channel protein 3 (VDAC-3) (hVDAC3) (Outer mitochondrial membrane protein porin 3)	VDAC3	12	13	11	5	7	8	0	6	6	32.6896	33.6553	31.7553	31.2326	31.5667	30.7183	0	27.9645	30.4597	Mitochondrion outer membrane	46
Q9BVK6	Transmembrane emp24 domain-containing protein 9 (GMP25) (Glycoprotein 25L2) (p24 family protein alpha-2) (p24alpha2) (p25)	TMED9	11	6	13	5	10	5	2	6	3	32.5999	32.7007	32.3934	30.5923	32.4048	30.4811	26.0267	27.6728	28.8379	Endoplasmic reticulum membrane	41
Q9H9B4	Sideroflexin-1 (Tricarboxylate carrier protein) (TCC)	SFXN1	14	12	11	6	11	9	1	4	8	32.4309	32.3807	30.8519	31.0536	31.771	31.4328	0	26.3871	29.6266	Mitochondrion membrane	20
P13073	Cytochrome c oxidase subunit 4 isoform 1, mitochondrial (Cytochrome c oxidase polypeptide IV) (Cytochrome c oxidase subunit IV isoform 1) (COX IV-1)	COX4I1	11	14	12	7	13	9	2	6	4	32.4304	33.411	32.3654	32.5281	33.5597	31.1911	27.3939	29.2216	28.4751	Mitochondrion inner membrane	19
O60313	Dynamin-like 120 kDa protein, mitochondrial (EC 3.6.5.5) (Optic atrophy protein 1) [Cleaved into: Dynamin-like 120 kDa protein, form S1]	OPA1	39	6	20	9	25	6	0	27	1	32.3885	27.4713	29.5994	28.2514	30.4503	26.5594	0	31.3983	0	Mitochondrion inner membrane	50
Q6NUK1	Calcium-binding mitochondrial carrier protein SCaMC-1 (Mitochondrial ATP-Mg/Pi carrier protein 1) (Mitochondrial Ca(2+)-dependent solute carrier protein 1) (Small calcium-binding mitochondrial carrier protein 1) (Solute carrier family 25 member 24)	SLC25A24	19	12	18	9	20	5	2	0	2	32.3879	31.7091	31.5471	29.714	32.0243	27.8954	24.8812	0	0	Mitochondrion inner membrane	3
Q9BVC6	Transmembrane protein 109 (Mitsugumin-23) (Mg23)	TMEM109	4	5	4	4	3	4	1	3	4	32.3476	31.1284	31.649	32.3114	31.7069	29.4206	0	27.7833	27.6536	Nucleus outer membrane	14
P50416	Carnitine O-palmitoyltransferase 1, liver isoform (CPT1-L) (EC 2.3.1.21) (Carnitine O-palmitoyltransferase I, liver isoform) (CPT I) (CPTI-L) (Carnitine palmitoyltransferase 1A)	CPT1A	21	7	9	6	14	2	4	7	2	32.3373	28.5054	28.9261	29.0653	30.7182	25.3405	26.6235	27.6353	25.9087	Mitochondrion outer membrane	11
O94905	Erlin-2 (Endoplasmic reticulum lipid raft-associated protein 2) (Stomatin-prohibitin-flotillin-HflC/K domain-containing protein 2) (SPFH domain-containing protein 2)	ERLIN2	19	11	20	10	18	13	3	4	3	32.2526	30.6514	32.9703	31.3123	31.6987	30.4513	26.652	26.8162	26.3078	Endoplasmic reticulum membrane	18
Q15005	Signal peptidase complex subunit 2 (EC 3.4.-.-) (Microsomal signal peptidase 25 kDa subunit) (SPase 25 kDa subunit)	SPCS2	14	12	11	7	13	7	1	7	2	32.1379	31.9146	31.296	29.8601	31.5388	28.9046	0	28.1093	26.4178	Microsome membrane	3
P43307	Translocon-associated protein subunit alpha (TRAP-alpha) (Signal sequence receptor subunit alpha) (SSR-alpha)	SSR1	4	4	4	3	4	3	1	3	2	32.093	33.108	31.9842	30.3857	31.7746	28.8517	0	28.1535	28.7244	Endoplasmic reticulum membrane	13
Q9Y6C9	Mitochondrial carrier homolog 2 (Met-induced mitochondrial protein)	MTCH2	9	8	8	5	9	7	3	4	5	32.0516	32.0679	30.0758	29.8122	31.6699	29.1502	26.0052	26.3752	29.3986	Mitochondrion inner membrane	10
P11279	Lysosome-associated membrane glycoprotein 1 (LAMP-1) (Lysosome-associated membrane protein 1) (CD107 antigen-like family member A) (CD antigen CD107a)	LAMP1	5	4	5	2	5	2	2	2	5	32.0046	32.2519	31.092	31.1785	32.8282	28.5973	29.1112	27.5035	28.7825	Cell membrane	69
Q969V3	Nicalin (Nicastrin-like protein)	NCLN	20	9	22	9	18	12	2	7	4	31.9306	29.3917	32.1098	29.5411	31.5166	29.8484	24.2879	27.5718	26.347	Endoplasmic reticulum membrane	4
Q9NZ45	CDGSH iron-sulfur domain-containing protein 1 (MitoNEET)	CISD1	6	5	3	3	5	2	0	1	2	31.9071	31.7042	29.2675	29.2362	30.1015	27.4241	0	0	26.5561	Mitochondrion outer membrane	5
P46977	Dolichyl-diphosphooligosaccharide--protein glycosyltransferase subunit STT3A (Oligosaccharyl transferase subunit STT3A) (STT3-A) (EC 2.4.99.18) (B5) (Integral membrane protein 1) (Transmembrane protein TMC)	STT3A	14	6	12	3	10	4	1	4	6	31.7302	28.9678	32.3476	30.08	30.8505	29.0712	0	28.3064	28.328	Endoplasmic reticulum membrane	6
P60468	Protein transport protein Sec61 subunit beta	SEC61B	3	2	3	2	3	3	2	3	2	31.7217	30.7654	33.1589	30.2898	31.9134	28.9671	27.8029	27.7528	28.5001	Endoplasmic reticulum membrane	7
Q9H3K2	Growth hormone-inducible transmembrane protein (Dermal papilla-derived protein 2) (Mitochondrial morphology and cristae structure 1) (MICS1) (Transmembrane BAX inhibitor motif-containing protein 5)	GHITM	7	8	3	5	8	6	0	4	5	31.6097	31.6346	28.8945	29.2735	31.2927	28.561	0	27.1614	27.9097	Mitochondrion inner membrane	18
Q14165	Malectin	MLEC	13	6	20	8	15	6	2	4	5	31.5811	28.4141	32.8662	30.6242	32.5613	28.8512	0	27.4525	27.4219	Endoplasmic reticulum membrane	18
Q7Z7H5	Transmembrane emp24 domain-containing protein 4 (Endoplasmic reticulum stress-response protein 25) (ERS25) (GMP25iso) (Putative NF-kappa-B-activating protein 156) (p24 family protein alpha-3) (p24alpha3)	TMED4	9	6	11	3	9	5	0	1	2	31.5657	31.3131	31.3543	29.2607	30.7216	28.5896	0	0	27.311	Endoplasmic reticulum membrane	41
P13761	HLA class II histocompatibility antigen, DRB1-7 beta chain (MHC class II antigen DRB1*7) (DR-7) (DR7)	HLA-DRB1	8	2	2	6	8	0	0	6	0	31.4618	29.9028	27.0931	32.7906	33.2035	0	0	29.2435	0	Cell membrane	23
P11717	Cation-independent mannose-6-phosphate receptor (CI Man-6-P receptor) (CI-MPR) (M6PR) (300 kDa mannose 6-phosphate receptor) (MPR 300) (Insulin-like growth factor 2 receptor) (Insulin-like growth factor II receptor) (IGF-II receptor) (M6P/IGF2 receptor) (M6P/IGF2R) (CD antigen CD222)	IGF2R	23	5	17	6	12	12	0	2	7	31.4346	27.0894	29.6624	27.8138	28.5466	28.6194	0	25.8629	28.0802	Lysosome membrane	32
P08574	Cytochrome c1, heme protein, mitochondrial (Complex III subunit 4) (Complex III subunit IV) (Cytochrome b-c1 complex subunit 4) (Ubiquinol-cytochrome-c reductase complex cytochrome c1 subunit) (Cytochrome c-1)	CYC1	4	4	4	2	4	4	0	1	3	31.4294	29.7876	30.534	28.2815	30.2193	28.1701	0	0	28.1536	Mitochondrion inner membrane	5
P61803	Dolichyl-diphosphooligosaccharide--protein glycosyltransferase subunit DAD1 (Oligosaccharyl transferase subunit DAD1) (EC 2.4.99.18) (Defender against cell death 1) (DAD-1)	DAD1	4	4	4	3	3	3	2	4	3	31.412	32.2341	31.6631	30.534	30.8956	28.8171	25.8249	27.7128	27.9367	Endoplasmic reticulum membrane	15
P54886	Delta-1-pyrroline-5-carboxylate synthase (P5CS) (Aldehyde dehydrogenase family 18 member A1) [Includes: Glutamate 5-kinase (GK) (EC 2.7.2.11) (Gamma-glutamyl kinase); Gamma-glutamyl phosphate reductase (GPR) (EC 1.2.1.41) (Glutamate-5-semialdehyde dehydrogenase) (Glutamyl-gamma-semialdehyde dehydrogenase)]	ALDH18A1	22	6	18	3	15	22	1	15	7	31.4103	28.3182	29.9928	25.7304	29.1896	31.5419	0	28.8331	28.0719	Mitochondrion inner membrane	9
Q9UGP8	Translocation protein SEC63 homolog	SEC63	18	12	28	6	14	7	0	5	1	31.3752	30.411	32.6666	28.5067	30.123	28.5497	0	26.7382	0	Endoplasmic reticulum membrane	1
Q9H0U3	Magnesium transporter protein 1 (MagT1) (Implantation-associated protein) (IAP)	MAGT1	9	8	9	5	8	2	0	1	1	31.2606	30.8151	31.2226	28.7521	31.3083	26.957	0	0	0	Cell membrane	0
P53007	Tricarboxylate transport protein, mitochondrial (Citrate transport protein) (CTP) (Solute carrier family 25 member 1) (Tricarboxylate carrier protein)	SLC25A1	11	10	7	6	12	6	3	3	5	31.2488	32.1996	29.9898	30.3637	32.437	28.7472	26.0922	26.4	29.2218	Mitochondrion inner membrane	7
P61009	Signal peptidase complex subunit 3 (EC 3.4.-.-) (Microsomal signal peptidase 22/23 kDa subunit) (SPC22/23) (SPase 22/23 kDa subunit)	SPCS3	6	4	5	4	5	3	1	3	2	31.2405	31.5993	30.4331	30.2981	30.8009	28.248	0	27.5257	27.3531	Microsome membrane	6
Q9H936	Mitochondrial glutamate carrier 1 (GC-1) (Glutamate/H(+) symporter 1) (Solute carrier family 25 member 22)	SLC25A22	9	6	6	3	5	7	2	2	0	31.2078	28.2161	29.7	27.668	29.609	28.7585	25.8624	0	0	Mitochondrion inner membrane	0
Q9Y4W6	AFG3-like protein 2 (EC 3.4.24.-) (Paraplegin-like protein)	AFG3L2	23	3	17	4	25	13	1	7	6	31.1927	26.4535	30.8089	27.5397	32.1009	29.3558	0	26.8201	26.3849	Mitochondrion membrane	7
O75915	PRA1 family protein 3 (ADP-ribosylation factor-like protein 6-interacting protein 5) (ARL-6-interacting protein 5) (Aip-5) (Cytoskeleton-related vitamin A-responsive protein) (Dermal papilla-derived protein 11) (GTRAP3-18) (Glutamate transporter EAAC1-interacting protein) (JM5) (Prenylated Rab acceptor protein 2) (Protein JWa) (Putative MAPK-activating protein PM27)	ARL6IP5	4	2	4	5	4	2	3	1	1	31.1789	28.7541	31.4005	30.6202	31.5642	27.2066	26.9588	0	0	Endoplasmic reticulum membrane	18
Q6UW68	Transmembrane protein 205	TMEM205	4	4	4	3	5	3	0	3	2	31.1619	30.8271	30.4817	29.3375	30.5888	27.3607	0	25.719	27.6348	Membrane	2
Q13724	Mannosyl-oligosaccharide glucosidase (EC 3.2.1.106) (Processing A-glucosidase I)	MOGS	20	13	19	10	20	5	2	2	4	31.0996	30.1148	30.8695	29.5265	30.8752	27.3258	23.4902	24.691	26.3803	Endoplasmic reticulum membrane	13
O96008	Mitochondrial import receptor subunit TOM40 homolog (Protein Haymaker) (Translocase of outer membrane 40 kDa subunit homolog) (p38.5)	TOMM40	7	8	7	7	6	6	1	6	5	31.0965	33.1833	30.9476	29.188	31.2139	30.3367	0	28.6084	30.0345	Mitochondrion outer membrane	9
P00403	Cytochrome c oxidase subunit 2 (Cytochrome c oxidase polypeptide II)	MT-CO2	4	5	5	4	5	4	1	3	3	31.0907	32.8251	31.4888	32.1618	32.7941	30.4663	0	28.9916	28.1916	Mitochondrion inner membrane	23
O14735	CDP-diacylglycerol--inositol 3-phosphatidyltransferase (EC 2.7.8.11) (Phosphatidylinositol synthase) (PI synthase) (PtdIns synthase)	CDIPT	4	3	3	2	3	0	0	2	1	31.0749	29.3145	29.1218	29.3509	28.4402	0	0	25.1781	0	Endoplasmic reticulum membrane	5
P04233	HLA class II histocompatibility antigen gamma chain (HLA-DR antigens-associated invariant chain) (Ia antigen-associated invariant chain) (Ii) (p33) (CD antigen CD74)	CD74	5	3	3	4	4	0	0	1	0	31.0424	27.7307	26.8557	29.9491	30.3799	0	0	0	0	Cell membrane	20
Q8TCJ2	Dolichyl-diphosphooligosaccharide--protein glycosyltransferase subunit STT3B (Oligosaccharyl transferase subunit STT3B) (STT3-B) (EC 2.4.99.18) (Source of immunodominant MHC-associated peptides homolog)	STT3B	12	5	12	3	11	7	0	1	4	30.972	29.5825	30.9138	28.6127	31.08	28.1694	0	0	27.2578	Endoplasmic reticulum membrane	6
Q9UH99	SUN domain-containing protein 2 (Protein unc-84 homolog B) (Rab5-interacting protein) (Rab5IP) (Sad1/unc-84 protein-like 2)	SUN2	16	3	13	8	15	4	0	0	7	30.9154	26.2492	28.5613	30.4607	29.3659	26.6455	0	0	27.6201	Nucleus inner membrane	2
Q8N766	ER membrane protein complex subunit 1	EMC1	27	8	27	6	26	12	1	4	2	30.8952	27.3776	31.6998	26.8399	30.9405	28.6661	0	25.3375	25.5038	Membrane	1
Q9Y512	Sorting and assembly machinery component 50 homolog (Transformation-related gene 3 protein) (TRG-3)	SAMM50	10	16	10	9	12	7	0	4	1	30.8874	32.5053	30.0519	29.4159	31.2776	29.0845	0	26.3643	0	Mitochondrion outer membrane	6
O15173	Membrane-associated progesterone receptor component 2 (Progesterone membrane-binding protein) (Steroid receptor protein DG6)	PGRMC2	5	4	7	6	8	3	3	3	3	30.8676	29.8595	31.4463	31.0154	31.8588	29.3886	26.982	26.6139	26.5543	Membrane	24
Q9NTJ5	Phosphatidylinositide phosphatase SAC1 (EC 3.1.3.-) (Suppressor of actin mutations 1-like protein)	SACM1L	17	7	19	8	19	9	1	5	4	30.8392	29.2798	30.9434	29.4456	30.7956	28.5862	0	27.2374	26.5872	Endoplasmic reticulum membrane	9
Q9NZM1	Myoferlin (Fer-1-like protein 3)	MYOF	44	3	3	17	44	0	72	0	0	30.8339	23.8669	24.1968	28.6697	30.9074	0	33.3103	0	0	Cell membrane	37
Q93050	V-type proton ATPase 116 kDa subunit a isoform 1 (V-ATPase 116 kDa isoform a1) (Clathrin-coated vesicle/synaptic vesicle proton pump 116 kDa subunit) (Vacuolar adenosine triphosphatase subunit Ac116) (Vacuolar proton pump subunit 1) (Vacuolar proton translocating ATPase 116 kDa subunit a isoform 1)	ATP6V0A1	14	19	14	7	24	8	9	9	1	30.7806	31.8638	29.9534	28.6298	33.0015	28.4334	28.0853	28.0815	0	Cytoplasmic vesicle membrane	26
Q15363	Transmembrane emp24 domain-containing protein 2 (Membrane protein p24A) (p24) (p24 family protein beta-1) (p24beta1)	TMED2	6	4	5	4	5	4	1	2	3	30.6993	28.5859	31.0484	28.0451	30.7057	27.7043	0	24.9155	28.0589	Cytoplasmic vesicle membrane	21
Q14108	Lysosome membrane protein 2 (85 kDa lysosomal membrane sialoglycoprotein) (LGP85) (CD36 antigen-like 2) (Lysosome membrane protein II) (LIMP II) (Scavenger receptor class B member 2) (CD antigen CD36)	SCARB2	9	9	6	4	8	4	3	1	0	30.6923	30.3616	29.1877	28.8116	31.0045	28.5901	27.1333	0	0	Lysosome membrane	61
P01903	HLA class II histocompatibility antigen, DR alpha chain (MHC class II antigen DRA)	HLA-DRA	5	5	3	3	5	0	0	5	0	30.6875	29.1208	26.8251	30.7885	31.4208	0	0	29.1646	0	Cell membrane	19
O00264	Membrane-associated progesterone receptor component 1 (mPR)	PGRMC1	8	5	11	6	8	8	2	2	0	30.5395	28.3694	32.7702	29.5148	31.0772	30.8657	26.4645	26.2975	0	Microsome membrane	24
O75027	ATP-binding cassette sub-family B member 7, mitochondrial (ATP-binding cassette transporter 7) (ABC transporter 7 protein)	ABCB7	18	4	8	4	12	7	0	1	1	30.5213	28.3687	28.6532	26.9056	28.7561	27.7636	0	0	0	Mitochondrion inner membrane	12
Q6UXV4	MICOS complex subunit MIC27 (Apolipoprotein O-like) (Protein FAM121A)	APOOL	11	5	9	7	12	2	1	1	0	30.5171	29.2702	29.3734	28.0985	30.9959	24.8469	0	0	0	Mitochondrion inner membrane	1
Q8TCT9	Minor histocompatibility antigen H13 (EC 3.4.23.-) (Intramembrane protease 1) (IMP-1) (IMPAS-1) (hIMP1) (Presenilin-like protein 3) (Signal peptide peptidase)	HM13	6	8	9	4	7	4	2	4	1	30.5003	30.6508	32.4068	29.0261	30.8702	28.7159	26.8364	28.0738	0	Endoplasmic reticulum membrane	8
P16070	CD44 antigen (CDw44) (Epican) (Extracellular matrix receptor III) (ECMR-III) (GP90 lymphocyte homing/adhesion receptor) (HUTCH-I) (Heparan sulfate proteoglycan) (Hermes antigen) (Hyaluronate receptor) (Phagocytic glycoprotein 1) (PGP-1) (Phagocytic glycoprotein I) (PGP-I) (CD antigen CD44)	CD44	7	4	9	6	9	0	7	9	7	30.4924	29.8764	30.4132	30.5106	32.0629	0	31.5734	31.7582	30.2905	Cell membrane	71
P61619	Protein transport protein Sec61 subunit alpha isoform 1 (Sec61 alpha-1)	SEC61A1	4	4	9	3	8	3	1	4	6	30.4708	30.3764	31.4276	29.0786	30.0013	27.9032	0	27.4503	29.4231	Endoplasmic reticulum membrane	8
Q96A33	Coiled-coil domain-containing protein 47	CCDC47	10	6	13	4	13	8	0	5	0	30.4632	30.3183	31.4748	28.199	30.5967	28.82	0	26.7922	0	Membrane	1
Q6PIU2	Neutral cholesterol ester hydrolase 1 (NCEH) (EC 3.1.1.-) (Arylacetamide deacetylase-like 1)	NCEH1	8	5	5	8	11	1	1	1	5	30.3943	29.2848	28.6822	30.8492	31.3463	0	0	0	28.316	Membrane	7
Q12797	Aspartyl/asparaginyl beta-hydroxylase (EC 1.14.11.16) (Aspartate beta-hydroxylase) (ASP beta-hydroxylase) (Peptide-aspartate beta-dioxygenase)	ASPH	14	2	25	10	17	6	2	4	0	30.3667	26.1317	32.671	30.1413	30.6074	26.5165	26.0502	24.6523	0	Endoplasmic reticulum membrane	5
P07099	Epoxide hydrolase 1 (EC 3.3.2.9) (Epoxide hydratase) (Microsomal epoxide hydrolase)	EPHX1	10	8	11	12	20	3	2	0	2	30.3369	30.0771	30.1982	31.4126	32.1546	26.4693	24.3091	0	24.9232	Microsome membrane	44
Q86UE4	Protein LYRIC (3D3/LYRIC) (Astrocyte elevated gene-1 protein) (AEG-1) (Lysine-rich CEACAM1 co-isolated protein) (Metadherin) (Metastasis adhesion protein)	MTDH	6	3	13	2	4	3	1	3	3	30.3344	29.4104	31.3904	29.3635	30.0435	28.1138	0	27.2208	27.1123	Endoplasmic reticulum membrane	5
O75746	Calcium-binding mitochondrial carrier protein Aralar1 (Mitochondrial aspartate glutamate carrier 1) (Solute carrier family 25 member 12)	SLC25A12	17	8	13	10	21	10	2	4	2	30.3048	29.2305	28.9691	29.1211	30.8894	27.1778	0	25.9213	0	Mitochondrion inner membrane	5
O75477	Erlin-1 (Endoplasmic reticulum lipid raft-associated protein 1) (Protein KE04) (Stomatin-prohibitin-flotillin-HflC/K domain-containing protein 1) (SPFH domain-containing protein 1)	ERLIN1	13	10	10	9	16	7	5	7	3	30.2874	27.8948	29.8536	29.1469	30.1151	27.9413	25.1781	26.3201	0	Endoplasmic reticulum membrane	18
Q9H3N1	Thioredoxin-related transmembrane protein 1 (Thioredoxin domain-containing protein 1) (Transmembrane Trx-related protein)	TMX1	7	2	14	2	6	5	1	1	2	30.2472	29.1452	31.8493	28.5517	30.6938	29.5089	0	0	27.6993	Membrane	92
Q9UBV2	Protein sel-1 homolog 1 (Suppressor of lin-12-like protein 1) (Sel-1L)	SEL1L	10	4	23	4	11	3	1	1	3	30.2056	27.3297	31.8371	27.1776	29.9735	26.5942	0	0	27.1481	Endoplasmic reticulum membrane	0
P09669	Cytochrome c oxidase subunit 6C (Cytochrome c oxidase polypeptide VIc)	COX6C	3	2	1	4	5	3	2	2	0	30.1971	32.2799	30.2762	29.9998	31.9287	29.4497	27.0814	27.6471	0	Mitochondrion inner membrane	2
P06756	Integrin alpha-V (Vitronectin receptor subunit alpha) (CD antigen CD51) [Cleaved into: Integrin alpha-V heavy chain; Integrin alpha-V light chain]	ITGAV	23	16	18	5	17	8	18	7	0	30.1487	30.8711	28.9451	26.7419	29.8803	27.3407	30.1757	27.212	0	Membrane	104
Q9Y6A9	Signal peptidase complex subunit 1 (EC 3.4.-.-) (Microsomal signal peptidase 12 kDa subunit) (SPase 12 kDa subunit)	SPCS1	3	3	2	1	1	1	0	1	1	30.1435	30.1898	30.3257	28.7707	30.9559	0	0	0	0	Microsome membrane	0
O94766	Galactosylgalactosylxylosylprotein 3-beta-glucuronosyltransferase 3 (EC 2.4.1.135) (Beta-1,3-glucuronyltransferase 3) (Glucuronosyltransferase I) (GlcAT-I) (UDP-GlcUA:Gal beta-1,3-Gal-R glucuronyltransferase) (GlcUAT-I)	B3GAT3	12	9	9	2	8	6	0	0	1	30.1172	28.8217	28.9214	26.4095	27.9592	26.9964	0	0	0	Golgi apparatus membrane	3
Q9HBL7	Plasminogen receptor (KT) (Plg-R(KT))	PLGRKT	5	6	4	4	4	3	0	0	0	30.1082	29.7742	29.2301	28.9169	30.0664	27.6113	0	0	0	Cell membrane	0
Q5JTV8	Torsin-1A-interacting protein 1 (Lamin-associated protein 1B) (LAP1B)	TOR1AIP1	8	5	11	6	8	5	0	3	2	30.0845	27.4348	30.9987	29.8973	30.7115	27.9989	0	25.7218	0	Nucleus inner membrane	7
Q02127	Dihydroorotate dehydrogenase (quinone), mitochondrial (DHOdehase) (EC 1.3.5.2) (Dihydroorotate oxidase)	DHODH	16	18	5	6	14	6	0	2	1	30.0562	31.3925	26.2808	28.7549	29.9837	27.3386	0	23.5432	0	Mitochondrion inner membrane	0
Q9P035	Very-long-chain (3R)-3-hydroxyacyl-CoA dehydratase 3 (EC 4.2.1.134) (3-hydroxyacyl-CoA dehydratase 3) (HACD3) (Butyrate-induced protein 1) (B-ind1) (hB-ind1) (Protein-tyrosine phosphatase-like A domain-containing protein 1)	HACD3	8	8	11	3	11	8	1	2	1	30.051	31.1188	31.8223	27.4172	31.7414	29.1326	0	25.1716	0	Endoplasmic reticulum membrane	6
P57088	Transmembrane protein 33 (Protein DB83) (SHINC-3)	TMEM33	8	7	6	4	6	7	1	4	3	29.9982	31.1975	29.8452	28.5798	30.5225	28.6247	0	27.2544	27.4604	Endoplasmic reticulum membrane	10
P13473	Lysosome-associated membrane glycoprotein 2 (LAMP-2) (Lysosome-associated membrane protein 2) (CD107 antigen-like family member B) (LGP-96) (CD antigen CD107b)	LAMP2	5	5	4	2	4	2	1	2	1	29.9227	30.8208	29.3484	27.4239	30.4093	27.484	0	26.9155	0	Cell membrane	69
Q96IX5	Up-regulated during skeletal muscle growth protein 5 (Diabetes-associated protein in insulin-sensitive tissues) (HCV F-transactivated protein 2)	USMG5	4	3	3	3	4	3	0	3	2	29.8928	31.9085	30.2777	30.6144	32.0078	29.6413	0	28.1548	26.9401	Mitochondrion membrane	2
Q8TC12	Retinol dehydrogenase 11 (EC 1.1.1.300) (Androgen-regulated short-chain dehydrogenase/reductase 1) (HCV core-binding protein HCBP12) (Prostate short-chain dehydrogenase/reductase 1) (Retinal reductase 1) (RalR1) (Short chain dehydrogenase/reductase family 7C member 1)	RDH11	8	9	9	2	9	5	1	5	4	29.8754	30.2058	31.0198	27.9024	30.9719	28.7227	0	27.244	26.5046	Endoplasmic reticulum membrane	79
Q9P0I2	ER membrane protein complex subunit 3 (Transmembrane protein 111)	EMC3	10	5	11	3	7	4	0	1	0	29.8006	28.8098	30.4106	26.5409	29.5243	27.216	0	0	0	Membrane	0
Q9BY50	Signal peptidase complex catalytic subunit SEC11C (EC 3.4.21.89) (Microsomal signal peptidase 21 kDa subunit) (SPase 21 kDa subunit) (SEC11 homolog C) (SEC11-like protein 3) (SPC21)	SEC11C	8	5	2	2	7	0	0	0	0	29.7805	27.7327	26.5187	27.5303	28.4423	0	0	0	0	Microsome membrane	9
O75844	CAAX prenyl protease 1 homolog (EC 3.4.24.84) (Farnesylated proteins-converting enzyme 1) (FACE-1) (Prenyl protein-specific endoprotease 1) (Zinc metalloproteinase Ste24 homolog)	ZMPSTE24	7	7	10	5	10	6	1	3	2	29.7716	28.902	30.0214	28.7434	30.6081	27.8593	0	25.3608	25.2067	Endoplasmic reticulum membrane	10
Q15070	Mitochondrial inner membrane protein OXA1L (Hsa) (OXA1Hs) (Oxidase assembly 1-like protein) (OXA1-like protein)	OXA1L	6	3	3	2	5	3	0	0	1	29.7349	30.3498	28.145	27.9958	29.4475	27.2513	0	0	0	Mitochondrion inner membrane	0
P50281	Matrix metalloproteinase-14 (MMP-14) (EC 3.4.24.80) (MMP-X1) (Membrane-type matrix metalloproteinase 1) (MT-MMP 1) (MTMMP1) (Membrane-type-1 matrix metalloproteinase) (MT1-MMP) (MT1MMP)	MMP14	9	4	6	2	8	0	6	0	0	29.6583	27.7616	27.863	26.2462	29.1337	0	27.9957	0	0	Membrane	68
L0R6Q1	SLC35A4 upstream open reading frame protein	SLC35A4	7	6	6	3	6	4	0	0	0	29.6129	29.2732	28.1674	28.2137	29.7027	26.9116	0	0	0	Membrane	0
P08575	Receptor-type tyrosine-protein phosphatase C (EC 3.1.3.48) (Leukocyte common antigen) (L-CA) (T200) (CD antigen CD45)	PTPRC	13	8	7	16	14	1	2	24	0	29.5685	28.9416	27.296	31.0982	29.4225	0	27.0692	31.2851	0	Membrane	73
Q969X5	Endoplasmic reticulum-Golgi intermediate compartment protein 1 (ER-Golgi intermediate compartment 32 kDa protein) (ERGIC-32)	ERGIC1	9	7	6	3	9	3	0	1	1	29.5645	29.4191	29.0127	28.7762	29.7543	26.9851	0	0	0	Endoplasmic reticulum membrane	7
O15533	Tapasin (TPN) (TPSN) (NGS-17) (TAP-associated protein) (TAP-binding protein)	TAPBP	4	2	3	2	3	0	0	0	3	29.5281	28.0922	29.2727	29.5176	30.6055	0	0	0	27.5595	Endoplasmic reticulum membrane	3
Q70UQ0	Inhibitor of nuclear factor kappa-B kinase-interacting protein (I kappa-B kinase-interacting protein) (IKBKB-interacting protein) (IKK-interacting protein)	IKBIP	9	12	15	5	18	2	2	1	1	29.4882	30.4206	30.6557	28.2302	31.9902	26.516	26.129	0	0	Endoplasmic reticulum membrane	4
P05362	Intercellular adhesion molecule 1 (ICAM-1) (Major group rhinovirus receptor) (CD antigen CD54)	ICAM1	9	6	9	7	7	0	1	11	4	29.4877	28.8228	29.155	29.2855	30.293	0	0	31.5306	26.6776	Membrane	45
Q9UHQ4	B-cell receptor-associated protein 29 (BCR-associated protein 29) (Bap29)	BCAP29	8	3	6	3	8	1	0	0	1	29.4856	27.6922	28.4823	27.4483	29.128	0	0	0	0	Endoplasmic reticulum membrane	0
Q7Z2K6	Endoplasmic reticulum metallopeptidase 1 (EC 3.4.-.-) (Felix-ina)	ERMP1	12	10	13	8	10	4	0	2	3	29.456	28.9801	29.7203	28.1823	28.5772	26.6274	0	25.7856	26.5333	Endoplasmic reticulum membrane	55
Q9HD20	Manganese-transporting ATPase 13A1 (EC 3.6.3.-)	ATP13A1	13	5	22	4	18	4	0	1	0	29.4409	27.0748	31.0047	27.567	30.2713	26.3166	0	0	0	Endoplasmic reticulum membrane	0
Q08431	Lactadherin (Breast epithelial antigen BA46) (HMFG) (MFGM) (Milk fat globule-EGF factor 8) (MFG-E8) (SED1) [Cleaved into: Lactadherin short form; Medin]	MFGE8	9	13	12	3	2	14	14	10	1	29.4403	31.9729	29.8526	26.4436	24.6555	33.0716	33.6026	29.7447	0	Membrane	51
P10606	Cytochrome c oxidase subunit 5B, mitochondrial (Cytochrome c oxidase polypeptide Vb)	COX5B	4	4	6	6	6	4	3	3	1	29.3839	31.5606	30.178	31.4565	31.5248	29.05	26.553	26.3194	0	Mitochondrion inner membrane	9
A1L0T0	Acetolactate synthase-like protein (EC 2.2.1.-) (IlvB-like protein)	ILVBL	8	2	13	2	12	3	1	1	1	29.3816	25.9555	30.0162	27.1306	30.7537	26.9442	0	0	0	Membrane	0
Q03135	Caveolin-1	CAV1	4	2	3	5	5	0	5	0	0	29.3221	28.3365	27.7192	28.325	29.5231	0	29.028	0	0	Golgi apparatus membrane	20
Q9Y276	Mitochondrial chaperone BCS1 (h-BCS1) (BCS1-like protein)	BCS1L	15	8	8	2	10	5	0	2	0	29.3037	30.3083	26.4623	25.7285	28.8061	26.301	0	23.9322	0	Mitochondrion inner membrane	7
Q15526	Surfeit locus protein 1	SURF1	6	6	2	4	7	2	1	0	0	29.3032	30.1513	26.5279	27.6621	28.7247	25.5417	0	0	0	Mitochondrion inner membrane	0
Q99442	Translocation protein SEC62 (Translocation protein 1) (TP-1) (hTP-1)	SEC62	5	4	5	5	6	3	1	3	3	29.2909	29.7426	28.6116	28.6916	29.2115	26.6812	0	25.7968	27.2469	Endoplasmic reticulum membrane	1
P05107	Integrin beta-2 (Cell surface adhesion glycoproteins LFA-1/CR3/p150,95 subunit beta) (Complement receptor C3 subunit beta) (CD antigen CD18)	ITGB2	7	6	10	7	11	0	0	7	0	29.2677	30.6649	29.4882	30.6406	31.624	0	0	28.4191	0	Membrane	90
Q14728	Major facilitator superfamily domain-containing protein 10 (Tetracycline transporter-like protein)	MFSD10	4	5	4	3	5	0	0	0	1	29.2517	29.6921	28.3715	27.4164	29.3502	0	0	0	0	Membrane	87
Q9HD45	Transmembrane 9 superfamily member 3 (EP70-P-iso) (SM-11044-binding protein)	TM9SF3	5	4	6	2	6	2	0	3	4	29.2433	27.9192	28.6162	27.337	28.5327	26.5315	0	25.7857	27.1555	Membrane	1
O43493	Trans-Golgi network integral membrane protein 2 (TGN38 homolog) (TGN46) (TGN48) (Trans-Golgi network protein TGN51)	TGOLN2	18	8	12	6	15	5	2	5	2	29.2419	27.8822	28.4479	28.3997	29.0727	25.7128	23.4437	24.9857	23.9821	Cell membrane	3
P16452	Erythrocyte membrane protein band 4.2 (Erythrocyte protein 4.2) (P4.2)	EPB42	6	3	4	16	7	0	0	0	0	29.1982	26.871	25.7787	33.2372	28.8339	0	0	0	0	Cell membrane	15
P26006	Integrin alpha-3 (CD49 antigen-like family member C) (FRP-2) (Galactoprotein B3) (GAPB3) (VLA-3 subunit alpha) (CD antigen CD49c) [Cleaved into: Integrin alpha-3 heavy chain; Integrin alpha-3 light chain]	ITGA3	11	7	5	2	11	0	12	1	0	29.1141	28.2968	26.5951	25.433	30.2598	0	30.7196	0	0	Cell membrane	104
O14925	Mitochondrial import inner membrane translocase subunit Tim23	TIMM23	6	6	7	3	5	4	0	3	0	29.0185	30.2925	28.3803	26.5346	29.1372	27.6115	0	25.4369	0	Mitochondrion inner membrane	0
Q99805	Transmembrane 9 superfamily member 2 (p76)	TM9SF2	6	3	5	4	5	4	1	3	3	29.0022	28.8177	29.0577	27.9227	28.8078	26.9744	0	26.2814	26.1972	Endosome membrane	13
O43292	Glycosylphosphatidylinositol anchor attachment 1 protein (GPI anchor attachment protein 1) (GAA1 protein homolog) (hGAA1)	GPAA1	5	5	7	3	6	5	0	3	0	28.9957	28.0681	29.6628	26.7732	29.5628	26.926	0	25.2284	0	Endoplasmic reticulum membrane	0
O15118	Niemann-Pick C1 protein	NPC1	8	6	4	3	9	5	1	0	0	28.993	30.3832	27.5928	27.0772	30.1279	27.2841	0	0	0	Late endosome membrane	12
P80723	Brain acid soluble protein 1 (22 kDa neuronal tissue-enriched acidic protein) (Neuronal axonal membrane protein NAP-22)	BASP1	12	13	8	13	13	11	19	3	0	28.9517	30.0042	27.6037	31.2394	29.4817	28.3975	32.1552	0	0	Cell membrane	40
O43615	Mitochondrial import inner membrane translocase subunit TIM44	TIMM44	12	3	6	2	6	9	1	4	1	28.9497	26.3913	26.655	25.9182	25.7843	29.3081	0	26.5979	0	Mitochondrion inner membrane	2
O96000	NADH dehydrogenase [ubiquinone] 1 beta subcomplex subunit 10 (Complex I-PDSW) (CI-PDSW) (NADH-ubiquinone oxidoreductase PDSW subunit)	NDUFB10	9	8	8	4	9	7	1	4	3	28.9439	29.05	28.3475	29.0622	29.4356	28.7869	0	26.8576	0	Mitochondrion inner membrane	4
Q9HCU5	Prolactin regulatory element-binding protein (Mammalian guanine nucleotide exchange factor mSec12)	PREB	5	5	4	3	4	2	0	2	2	28.9334	28.3941	29.0806	27.7834	29.1855	27.4126	0	0	0	Endoplasmic reticulum membrane	0
P26572	Alpha-1,3-mannosyl-glycoprotein 2-beta-N-acetylglucosaminyltransferase (EC 2.4.1.101) (N-glycosyl-oligosaccharide-glycoprotein N-acetylglucosaminyltransferase I) (GNT-I) (GlcNAc-T I)	MGAT1	7	5	6	4	8	1	0	1	1	28.9253	26.6266	27.4473	28.8715	28.6419	0	0	0	0	Golgi apparatus membrane	8
Q92544	Transmembrane 9 superfamily member 4 (Tumor cannibalism associated protein 1)	TM9SF4	7	2	6	4	4	2	0	3	3	28.8833	24.9505	28.7631	26.6303	28.9439	26.9027	0	25.9123	26.4462	Membrane	13
Q96ND0	Protein FAM210A	FAM210A	5	4	5	2	5	0	0	0	0	28.864	29.2701	27.3674	26.9764	28.3506	0	0	0	0	Membrane	0
P36269	Gamma-glutamyltransferase 5 (GGT 5) (EC 2.3.2.2) (Gamma-glutamyl transpeptidase-related enzyme) (GGT-rel) (Gamma-glutamyltransferase-like activity 1) (Gamma-glutamyltranspeptidase 5) (Glutathione hydrolase 5) (EC 3.4.19.13) (Leukotriene-C4 hydrolase) (EC 3.4.19.14) [Cleaved into: Gamma-glutamyltransferase 5 heavy chain; Gamma-glutamyltransferase 5 light chain]	GGT5	6	2	2	3	4	0	0	3	0	28.8513	26.6084	26.3181	30.0607	26.8622	0	0	26.4228	0	Membrane	39
P24557	Thromboxane-A synthase (TXA synthase) (TXS) (EC 5.3.99.5) (Cytochrome P450 5A1)	TBXAS1	11	9	14	8	11	1	1	1	0	28.838	28.3649	30.1522	28.9157	29.3099	0	0	0	0	Endoplasmic reticulum membrane	23
P43121	Cell surface glycoprotein MUC18 (Cell surface glycoprotein P1H12) (Melanoma cell adhesion molecule) (Melanoma-associated antigen A32) (Melanoma-associated antigen MUC18) (S-endo 1 endothelial-associated antigen) (CD antigen CD146)	MCAM	7	8	13	10	15	4	14	0	0	28.797	30.2844	29.6972	30.1147	30.9864	26.4179	30.941	0	0	Membrane	64
Q9UQ90	Paraplegin (EC 3.4.24.-) (Spastic paraplegia 7 protein)	SPG7	12	5	10	3	16	2	0	0	0	28.7857	28.0697	27.8888	25.8682	29.4323	25.0606	0	0	0	Mitochondrion membrane	0
Q6PCB7	Long-chain fatty acid transport protein 1 (FATP-1) (Fatty acid transport protein 1) (EC 6.2.1.-) (Solute carrier family 27 member 1)	SLC27A1	10	3	12	4	10	0	0	0	0	28.7525	27.0601	29.3522	27.5695	29.2096	0	0	0	0	Cell membrane	0
O95870	Protein ABHD16A (EC 3.-.-.-) (Alpha/beta hydrolase domain-containing protein 16A) (Abhydrolase domain-containing protein 16A) (HLA-B-associated transcript 5) (Protein G5)	ABHD16A	11	9	9	3	11	0	0	0	0	28.7036	29.4692	27.8714	26.3462	28.2244	0	0	0	0	Membrane	10
Q9UBI6	Guanine nucleotide-binding protein G(I)/G(S)/G(O) subunit gamma-12	GNG12	2	2	3	2	5	4	4	4	0	28.6815	25.8613	27.9356	27.2033	29.3767	27.7973	29.5877	27.7664	0	Cell membrane	48
Q16611	Bcl-2 homologous antagonist/killer (Apoptosis regulator BAK) (Bcl-2-like protein 7) (Bcl2-L-7)	BAK1	2	3	2	2	3	2	0	1	0	28.674	27.6766	26.454	25.8437	28.5367	26.7814	0	0	0	Mitochondrion membrane	2
Q9NRK6	ATP-binding cassette sub-family B member 10, mitochondrial (ATP-binding cassette transporter 10) (ABC transporter 10 protein) (Mitochondrial ATP-binding cassette 2) (M-ABC2)	ABCB10	12	12	7	4	11	7	0	4	0	28.6694	29.122	27.2844	27.218	28.3474	27.8265	0	25.4336	0	Mitochondrion inner membrane	0
O43760	Synaptogyrin-2 (Cellugyrin)	SYNGR2	4	4	4	2	4	4	1	4	3	28.6236	28.9604	27.3078	29.5329	29.0913	27.401	0	27.8928	0	Membrane	16
P19367	Hexokinase-1 (EC 2.7.1.1) (Brain form hexokinase) (Hexokinase type I) (HK I)	HK1	15	6	15	8	11	17	20	12	0	28.6159	27.5846	28.6379	28.3412	28.2932	28.5361	28.7813	27.7453	0	Mitochondrion outer membrane	33
Q9NZ01	Very-long-chain enoyl-CoA reductase (EC 1.3.1.93) (Synaptic glycoprotein SC2) (Trans-2,3-enoyl-CoA reductase) (TER)	TECR	6	4	9	2	8	4	0	1	4	28.5969	26.7169	30.4039	26.2463	30.2225	27.3103	0	0	28.0812	Endoplasmic reticulum membrane	3
O94886	CSC1-like protein 1 (Transmembrane protein 63A)	TMEM63A	8	5	4	2	6	0	0	1	0	28.5751	27.1888	26.4812	27.5414	28.1682	0	0	0	0	Lysosome membrane	6
O96005	Cleft lip and palate transmembrane protein 1	CLPTM1	8	6	14	3	13	5	0	5	2	28.4932	30.8015	30.1522	28.4175	31.1553	27.5064	0	26.4257	25.0026	Membrane	3
Q14739	Lamin-B receptor (Integral nuclear envelope inner membrane protein) (LMN2R)	LBR	3	5	3	4	3	5	0	2	3	28.4584	30.4506	29.3115	29.3697	28.6699	29.1884	0	27.6883	28.919	Nucleus inner membrane	8
O95563	Mitochondrial pyruvate carrier 2 (Brain protein 44)	MPC2	4	4	3	2	3	3	1	1	2	28.4506	29.9784	27.1816	27.5802	28.2609	26.6455	0	0	25.9855	Mitochondrion inner membrane	0
O94901	SUN domain-containing protein 1 (Protein unc-84 homolog A) (Sad1/unc-84 protein-like 1)	SUN1	12	3	10	8	12	6	0	1	0	28.449	28.6038	28.6722	28.5939	28.8266	26.6473	0	0	0	Nucleus inner membrane	0
Q13488	V-type proton ATPase 116 kDa subunit a isoform 3 (V-ATPase 116 kDa isoform a3) (Osteoclastic proton pump 116 kDa subunit) (OC-116 kDa) (OC116) (T-cell immune regulator 1) (T-cell immune response cDNA7 protein) (TIRC7) (Vacuolar proton translocating ATPase 116 kDa subunit a isoform 3)	TCIRG1	11	9	9	4	14	1	4	0	0	28.4457	28.157	27.1046	26.6455	28.3186	0	25.7852	0	0	Membrane	26
Q14573	Inositol 1,4,5-trisphosphate receptor type 3 (IP3 receptor isoform 3) (IP3R 3) (InsP3R3) (Type 3 inositol 1,4,5-trisphosphate receptor) (Type 3 InsP3 receptor)	ITPR3	9	5	11	3	24	0	0	1	0	28.4285	27.9477	27.6393	25.9716	30.8979	0	0	0	0	Endoplasmic reticulum membrane	9
P17813	Endoglin (CD antigen CD105)	ENG	4	3	4	2	4	0	6	4	0	28.388	27.5601	27.1865	27.1402	26.6204	0	31.5378	29.3404	0	Membrane	15
Q9Y5S1	Transient receptor potential cation channel subfamily V member 2 (TrpV2) (Osm-9-like TRP channel 2) (OTRPC2) (Vanilloid receptor-like protein 1) (VRL-1)	TRPV2	8	9	8	2	17	0	2	4	5	28.3542	30.4588	27.9409	27.0808	30.0619	0	26.8478	27.0434	26.4853	Cell membrane	8
Q13505	Metaxin-1 (Mitochondrial outer membrane import complex protein 1)	MTX1	5	4	5	2	7	3	1	1	1	28.3432	28.2444	27.5738	26.7794	29.3554	26.5694	0	0	0	Membrane	3
Q9UBX3	Mitochondrial dicarboxylate carrier (Solute carrier family 25 member 10)	SLC25A10	6	9	3	3	3	3	0	1	1	28.333	30.6476	27.5308	27.6122	27.6552	27.3857	0	0	0	Mitochondrion inner membrane	13
Q96KA5	Cleft lip and palate transmembrane protein 1-like protein (CLPTM1-like protein) (Cisplatin resistance-related protein 9) (CRR9p)	CLPTM1L	7	7	10	3	5	3	0	3	0	28.3277	27.6932	30.8717	28.2104	28.4599	26.4875	0	25.7757	0	Membrane	3
P11117	Lysosomal acid phosphatase (LAP) (EC 3.1.3.2)	ACP2	7	4	4	3	8	3	0	1	0	28.3167	27.9691	26.6141	26.611	27.8282	26.1054	0	0	0	Lysosome membrane	29
P21397	Amine oxidase [flavin-containing] A (EC 1.4.3.4) (Monoamine oxidase type A) (MAO-A)	MAOA	9	5	4	10	11	0	0	4	7	28.3086	27.774	26.9438	30.7221	28.744	0	0	25.7582	28.5917	Mitochondrion outer membrane	10
Q9UHQ9	NADH-cytochrome b5 reductase 1 (b5R.1) (EC 1.6.2.2) (Humb5R2) (NAD(P)H:quinone oxidoreductase type 3 polypeptide A2)	CYB5R1	9	4	10	4	18	4	2	0	0	28.2745	27.0914	28.9023	27.6622	32.6175	27.2577	25.6766	0	0	Membrane	36
Q9NUT2	ATP-binding cassette sub-family B member 8, mitochondrial (Mitochondrial ATP-binding cassette 1) (M-ABC1)	ABCB8	13	6	5	2	17	4	0	0	0	28.2619	27.6736	25.9479	23.9804	29.4607	25.2001	0	0	0	Mitochondrion inner membrane	0
Q9H1E5	Thioredoxin-related transmembrane protein 4 (Thioredoxin domain-containing protein 13)	TMX4	6	4	7	3	5	2	0	0	1	28.2459	27.7354	29.1934	28.2314	28.1317	0	0	0	0	Membrane	2
Q9UM00	Calcium load-activated calcium channel (CLAC channel) (Transmembrane and coiled-coil domain-containing protein 1) (Transmembrane and coiled-coil domains protein 4) (Xenogeneic cross-immune protein PCIA3)	TMCO1	3	3	4	3	4	3	0	2	1	28.2319	29.3743	30.7031	27.7287	29.5039	27.4241	0	26.5295	0	Endoplasmic reticulum membrane	5
O43772	Mitochondrial carnitine/acylcarnitine carrier protein (Carnitine/acylcarnitine translocase) (CAC) (Solute carrier family 25 member 20)	SLC25A20	6	6	3	3	6	0	0	0	0	28.2145	28.6528	26.8332	27.6328	28.3019	0	0	0	0	Mitochondrion inner membrane	0
O15400	Syntaxin-7	STX7	5	4	6	4	6	3	4	2	0	28.1985	27.04	28.8928	28.1633	29.237	27.045	27.8493	25.8677	0	Early endosome membrane	30
Q9NW15	Anoctamin-10 (Transmembrane protein 16K)	ANO10	8	4	5	3	6	2	1	1	1	28.1577	26.1568	28.013	25.9627	28.4301	25.6371	0	0	0	Cell membrane	1
Q9Y6M9	NADH dehydrogenase [ubiquinone] 1 beta subcomplex subunit 9 (Complex I-B22) (CI-B22) (LYR motif-containing protein 3) (NADH-ubiquinone oxidoreductase B22 subunit)	NDUFB9	4	4	4	5	4	4	1	4	3	28.1487	28.531	28.1857	28.8727	28.563	28.436	0	26.3795	26.4544	Mitochondrion inner membrane	1
Q8NC56	LEM domain-containing protein 2 (hLEM2)	LEMD2	5	5	8	2	4	0	0	0	0	28.1356	28.9623	28.6792	27.9935	28.4524	0	0	0	0	Nucleus inner membrane	2
Q16647	Prostacyclin synthase (EC 5.3.99.4) (Prostaglandin I2 synthase)	PTGIS	6	6	9	4	9	0	4	0	0	28.1299	27.3426	28.2194	27.8188	28.0514	0	26.8439	0	0	Endoplasmic reticulum membrane	0
Q8IXM6	Nurim (Nuclear envelope membrane protein) (Nuclear rim protein)	NRM	3	4	3	4	4	1	0	0	1	28.0965	29.7969	27.6115	27.7337	28.0219	0	0	0	0	Nucleus inner membrane	0
Q9UEU0	Vesicle transport through interaction with t-SNAREs homolog 1B (Vesicle transport v-SNARE protein Vti1-like 1) (Vti1-rp1)	VTI1B	4	4	3	3	4	2	2	1	0	28.0793	28.7128	26.2448	26.6103	27.6102	25.4068	24.4703	0	0	Early endosome membrane	7
P31040	Succinate dehydrogenase [ubiquinone] flavoprotein subunit, mitochondrial (EC 1.3.5.1) (Flavoprotein subunit of complex II) (Fp)	SDHA	10	2	15	5	6	7	1	2	5	28.0776	26.152	30.1853	28.8142	27.8837	28.4221	0	26.321	26.6693	Mitochondrion inner membrane	17
Q9BU23	Lipase maturation factor 2 (Transmembrane protein 112B) (Transmembrane protein 153)	LMF2	2	2	4	2	4	2	0	0	0	28.0151	28.4919	28.2269	27.0796	27.8818	25.3974	0	0	0	Endoplasmic reticulum membrane	0
P32942	Intercellular adhesion molecule 3 (ICAM-3) (CDw50) (ICAM-R) (CD antigen CD50)	ICAM3	6	5	2	6	4	0	0	8	6	28.0095	28.83	24.2196	29.6864	26.0798	0	0	30.784	29.0657	Membrane	45
Q06136	3-ketodihydrosphingosine reductase (KDS reductase) (EC 1.1.1.102) (3-dehydrosphinganine reductase) (Follicular variant translocation protein 1) (FVT-1) (Short chain dehydrogenase/reductase family 35C member 1)	KDSR	5	4	4	3	5	1	0	0	0	27.9809	27.613	26.9887	26.353	28.1746	0	0	0	0	Endoplasmic reticulum membrane	0
Q96GQ5	RUS1 family protein C16orf58	C16orf58	5	9	9	4	4	1	0	1	1	27.9754	29.2024	29.0005	27.8271	28.0769	0	0	0	0	Membrane	0
P28331	NADH-ubiquinone oxidoreductase 75 kDa subunit, mitochondrial (EC 1.6.5.3) (EC 1.6.99.3) (Complex I-75kD) (CI-75kD)	NDUFS1	11	7	17	10	10	18	1	3	1	27.9123	27.9068	28.8307	29.0441	28.3886	29.199	0	25.2786	0	Mitochondrion inner membrane	10
Q3ZCQ8	Mitochondrial import inner membrane translocase subunit TIM50	TIMM50	6	4	8	2	9	6	0	7	0	27.8774	28.1359	28.5195	25.0286	29.4209	25.9072	0	25.466	0	Mitochondrion inner membrane	7
P49961	Ectonucleoside triphosphate diphosphohydrolase 1 (NTPDase 1) (EC 3.6.1.5) (Ecto-ATP diphosphohydrolase 1) (Ecto-ATPDase 1) (Ecto-ATPase 1) (Ecto-apyrase) (Lymphoid cell activation antigen) (CD antigen CD39)	ENTPD1	4	2	2	3	2	0	1	0	0	27.87	26.7144	26.9083	28.4672	26.7756	0	0	0	0	Membrane	14
O75306	NADH dehydrogenase [ubiquinone] iron-sulfur protein 2, mitochondrial (EC 1.6.5.3) (EC 1.6.99.3) (Complex I-49kD) (CI-49kD) (NADH-ubiquinone oxidoreductase 49 kDa subunit)	NDUFS2	10	4	8	3	5	4	0	0	0	27.8448	27.367	27.8945	26.7044	27.3016	27.1414	0	0	0	Mitochondrion inner membrane	2
Q9NV96	Cell cycle control protein 50A (P4-ATPase flippase complex beta subunit TMEM30A) (Transmembrane protein 30A)	TMEM30A	5	4	4	4	3	4	1	7	2	27.7841	28.58	27.4531	27.4813	27.8041	27.2994	0	27.294	26.9025	Membrane	12
P11215	Integrin alpha-M (CD11 antigen-like family member B) (CR-3 alpha chain) (Cell surface glycoprotein MAC-1 subunit alpha) (Leukocyte adhesion receptor MO1) (Neutrophil adherence receptor) (CD antigen CD11b)	ITGAM	7	22	8	8	17	0	0	13	0	27.7756	30.2954	28.159	28.9255	29.6168	0	0	28.9155	0	Membrane	104
O14949	Cytochrome b-c1 complex subunit 8 (Complex III subunit 8) (Complex III subunit VIII) (Ubiquinol-cytochrome c reductase complex 9.5 kDa protein) (Ubiquinol-cytochrome c reductase complex ubiquinone-binding protein QP-C)	UQCRQ	4	6	5	3	6	4	1	2	4	27.7253	29.2591	29.8234	29.5491	30.1741	28.7356	0	27.002	26.8102	Mitochondrion inner membrane	2
O95674	Phosphatidate cytidylyltransferase 2 (EC 2.7.7.41) (CDP-DAG synthase 2) (CDP-DG synthase 2) (CDP-diacylglycerol synthase 2) (CDS 2) (CDP-diglyceride pyrophosphorylase 2) (CDP-diglyceride synthase 2) (CTP:phosphatidate cytidylyltransferase 2)	CDS2	5	2	9	4	7	4	1	1	0	27.6968	27.6166	30.4168	27.3077	29.8157	26.9187	0	0	0	Mitochondrion inner membrane	1
Q12913	Receptor-type tyrosine-protein phosphatase eta (Protein-tyrosine phosphatase eta) (R-PTP-eta) (EC 3.1.3.48) (Density-enhanced phosphatase 1) (DEP-1) (HPTP eta) (Protein-tyrosine phosphatase receptor type J) (R-PTP-J) (CD antigen CD148)	PTPRJ	8	13	9	6	17	2	7	9	0	27.6749	28.8443	26.9565	27.2996	28.7326	24.2641	26.7548	27.2351	0	Cell membrane	73
P30273	High affinity immunoglobulin epsilon receptor subunit gamma (Fc receptor gamma-chain) (FcRgamma) (Fc-epsilon RI-gamma) (IgE Fc receptor subunit gamma) (FceRI gamma)	FCER1G	3	2	2	2	5	0	0	1	1	27.6547	27.5251	26.7836	26.9078	28.9721	0	0	0	0	Cell membrane	7
P04839	Cytochrome b-245 heavy chain (EC 1.-.-.-) (CGD91-phox) (Cytochrome b(558) subunit beta) (Cytochrome b558 subunit beta) (Heme-binding membrane glycoprotein gp91phox) (NADPH oxidase 2) (Neutrophil cytochrome b 91 kDa polypeptide) (Superoxide-generating NADPH oxidase heavy chain subunit) (gp91-1) (gp91-phox) (p22 phagocyte B-cytochrome)	CYBB	4	6	4	4	6	0	0	0	0	27.6395	28.3634	27.6969	29.2881	29.3586	0	0	0	0	Cell membrane	12
Q9C0E8	Protein lunapark	LNP	4	2	3	2	4	1	1	0	0	27.5239	27.7497	27.7962	27.8096	27.6241	0	0	0	0	Endoplasmic reticulum membrane	0
P08571	Monocyte differentiation antigen CD14 (Myeloid cell-specific leucine-rich glycoprotein) (CD antigen CD14) [Cleaved into: Monocyte differentiation antigen CD14, urinary form; Monocyte differentiation antigen CD14, membrane-bound form]	CD14	4	3	4	2	6	0	0	0	0	27.4657	27.0969	26.7089	27.0207	28.0552	0	0	0	0	Cell membrane	15
P15144	Aminopeptidase N (AP-N) (hAPN) (EC 3.4.11.2) (Alanyl aminopeptidase) (Aminopeptidase M) (AP-M) (Microsomal aminopeptidase) (Myeloid plasma membrane glycoprotein CD13) (gp150) (CD antigen CD13)	ANPEP	7	4	6	4	11	0	25	21	16	27.39	26.079	26.8473	27.5076	28.1295	0	30.8842	29.6034	30.5565	Cell membrane	100
Q86Y39	NADH dehydrogenase [ubiquinone] 1 alpha subcomplex subunit 11 (Complex I-B14.7) (CI-B14.7) (NADH-ubiquinone oxidoreductase subunit B14.7)	NDUFA11	5	4	5	3	5	2	0	1	0	27.349	28.6623	27.7444	27.2387	28.1582	26.7199	0	0	0	Mitochondrion inner membrane	1
Q8WY22	BRI3-binding protein (I3-binding protein) (Cervical cancer 1 proto-oncogene-binding protein KG19) (HCCRBP-1)	BRI3BP	3	4	3	3	2	3	0	2	0	27.345	27.654	28.0272	27.6269	28.6271	26.7661	0	24.1472	0	Mitochondrion outer membrane	3
P23786	Carnitine O-palmitoyltransferase 2, mitochondrial (EC 2.3.1.21) (Carnitine palmitoyltransferase II) (CPT II)	CPT2	7	6	5	4	6	11	0	6	0	27.3435	27.0974	26.7629	26.75	27.2208	28.0426	0	26.4637	0	Mitochondrion inner membrane	11
Q9NVJ2	ADP-ribosylation factor-like protein 8B (ADP-ribosylation factor-like protein 10C) (Novel small G protein indispensable for equal chromosome segregation 1)	ARL8B	2	3	4	2	5	1	0	1	2	27.3317	27.6346	28.0598	27.4633	29.5533	0	0	0	0	Late endosome membrane	127
Q9BV40	Vesicle-associated membrane protein 8 (VAMP-8) (Endobrevin) (EDB)	VAMP8	4	5	3	5	3	2	1	4	2	27.3136	29.5696	27.1108	28.2875	27.811	26.742	0	27.0253	25.6222	Lysosome membrane	31
Q9UBM7	7-dehydrocholesterol reductase (7-DHC reductase) (EC 1.3.1.21) (Putative sterol reductase SR-2) (Sterol Delta(7)-reductase)	DHCR7	2	2	5	4	3	6	0	6	1	27.3098	28.1789	27.1163	26.7448	26.5489	27.3956	0	27.1146	0	Endoplasmic reticulum membrane	8
P49768	Presenilin-1 (PS-1) (EC 3.4.23.-) (Protein S182) [Cleaved into: Presenilin-1 NTF subunit; Presenilin-1 CTF subunit; Presenilin-1 CTF12 (PS1-CTF12)]	PSEN1	5	4	5	3	6	5	2	4	0	27.2763	27.3338	27.4514	27.4278	27.9445	27.0339	26.6291	27.2911	0	Endoplasmic reticulum membrane	12
Q9NZC3	Glycerophosphodiester phosphodiesterase 1 (EC 3.1.4.44) (Membrane-interacting protein of RGS16) (RGS16-interacting membrane protein)	GDE1	2	3	2	2	2	1	0	0	0	27.2103	27.1656	25.6867	25.9588	26.6258	0	0	0	0	Cell membrane	0
Q9NP58	ATP-binding cassette sub-family B member 6, mitochondrial (Mitochondrial ABC transporter 3) (Mt-ABC transporter 3) (P-glycoprotein-related protein) (Ubiquitously-expressed mammalian ABC half transporter)	ABCB6	9	7	11	5	9	5	1	7	0	27.1535	27.0695	27.2013	27.2493	26.7246	25.9723	0	26.92	0	Cell membrane	12
Q9Y679	Ancient ubiquitous protein 1	AUP1	3	3	3	2	5	0	0	2	0	27.1339	29.052	28.1584	26.3865	28.7862	0	0	24.8877	0	Endoplasmic reticulum membrane	3
O43759	Synaptogyrin-1	SYNGR1	2	3	3	2	3	1	0	3	0	27.1171	30.001	29.146	26.1563	29.0255	0	0	25.9716	0	Membrane	16
P08311	Cathepsin G (CG) (EC 3.4.21.20)	CTSG	3	8	4	5	4	0	0	0	0	27.1084	34.1764	26.604	30.1756	28.0698	0	0	0	0	Cell surface	104
Q9NP72	Ras-related protein Rab-18	RAB18	3	4	5	4	3	3	4	5	0	27.0966	27.3022	28.1767	27.0558	27.7607	27.2222	27.9118	27.6488	0	Cell membrane	127
Q9NRX5	Serine incorporator 1 (Tumor differentially expressed protein 1-like) (Tumor differentially expressed protein 2)	SERINC1	3	3	2	2	2	3	1	2	2	27.0894	27.2655	26.4323	25.8188	26.7349	26.8713	0	24.9072	0	Endoplasmic reticulum membrane	17
Q96K19	E3 ubiquitin-protein ligase RNF170 (EC 2.3.2.27) (Putative LAG1-interacting protein) (RING finger protein 170) (RING-type E3 ubiquitin transferase RNF170)	RNF170	4	3	5	3	3	1	0	0	0	26.9549	26.7601	28.3018	26.9937	27.6138	0	0	0	0	Endoplasmic reticulum membrane	0
P51153	Ras-related protein Rab-13 (Cell growth-inhibiting gene 4 protein)	RAB13	5	6	5	3	5	6	7	6	3	26.949	27.2154	26.8258	26.5885	27.7345	28.0077	28.0493	27.8877	0	Cell membrane	127
P48651	Phosphatidylserine synthase 1 (PSS-1) (PtdSer synthase 1) (EC 2.7.8.29) (Serine-exchange enzyme I)	PTDSS1	2	2	4	2	3	1	0	1	0	26.9	27.2311	28.82	26.225	27.9095	0	0	0	0	Endoplasmic reticulum membrane	1
Q9NUQ2	1-acyl-sn-glycerol-3-phosphate acyltransferase epsilon (EC 2.3.1.51) (1-acylglycerol-3-phosphate O-acyltransferase 5) (1-AGP acyltransferase 5) (1-AGPAT 5) (Lysophosphatidic acid acyltransferase epsilon) (LPAAT-epsilon)	AGPAT5	3	3	3	2	2	1	0	1	0	26.8612	26.4735	27.8628	26.0731	26.4998	0	0	0	0	Endoplasmic reticulum membrane	7
Q6NUM9	All-trans-retinol 13,14-reductase (EC 1.3.99.23) (All-trans-13,14-dihydroretinol saturase) (RetSat) (PPAR-alpha-regulated and starvation-induced gene protein)	RETSAT	6	6	6	5	14	0	0	0	0	26.8529	27.7978	27.6956	29.1154	30.1688	0	0	0	0	Endoplasmic reticulum membrane	0
Q9P2B2	Prostaglandin F2 receptor negative regulator (CD9 partner 1) (CD9P-1) (Glu-Trp-Ile EWI motif-containing protein F) (EWI-F) (Prostaglandin F2-alpha receptor regulatory protein) (Prostaglandin F2-alpha receptor-associated protein) (CD antigen CD315)	PTGFRN	6	3	9	3	8	18	11	13	0	26.8445	28.1766	27.9521	26.6065	27.8261	31.3138	28.8359	29.8643	0	Endoplasmic reticulum membrane	39
Q7Z5G4	Golgin subfamily A member 7 (Golgi complex-associated protein of 16 kDa)	GOLGA7	6	4	4	4	4	5	4	7	1	26.8421	26.9101	26.6373	26.5184	25.8452	26.8146	26.6962	27.7028	0	Golgi apparatus membrane	26
P54920	Alpha-soluble NSF attachment protein (SNAP-alpha) (N-ethylmaleimide-sensitive factor attachment protein alpha)	NAPA	4	6	8	5	8	7	10	10	0	26.7812	27.3141	26.9354	27.5339	27.4122	26.7213	27.822	28.3389	0	Membrane	73
Q9NZ43	Vesicle transport protein USE1 (Putative MAPK-activating protein PM26) (USE1-like protein) (p31)	USE1	5	6	4	3	4	3	0	0	0	26.7651	28.5208	27.0909	26.6765	26.8545	26.1432	0	0	0	Endoplasmic reticulum membrane	63
P14923	Junction plakoglobin (Catenin gamma) (Desmoplakin III) (Desmoplakin-3)	JUP	6	9	7	15	4	15	10	14	1	26.7568	27.9693	26.9974	30.0029	26.4599	29.2934	28.9098	28.2666	0	Cell junction	56
Q9C0D9	Ethanolaminephosphotransferase 1 (hEPT1) (EC 2.7.8.1) (Selenoprotein I) (SelI)	SELENOI	2	2	2	2	2	2	0	2	0	26.7405	27.0573	27.4743	24.7598	26.4002	25.674	0	24.7309	0	Membrane	0
Q5K4L6	Long-chain fatty acid transport protein 3 (FATP-3) (Fatty acid transport protein 3) (EC 6.2.1.-) (Solute carrier family 27 member 3) (Very long-chain acyl-CoA synthetase homolog 3) (VLCS-3)	SLC27A3	3	8	6	2	6	0	0	0	0	26.7248	29.4788	26.4858	27.9687	27.8679	0	0	0	0	Mitochondrion membrane	39
P33121	Long-chain-fatty-acid--CoA ligase 1 (EC 6.2.1.3) (Acyl-CoA synthetase 1) (ACS1) (Long-chain acyl-CoA synthetase 1) (LACS 1) (Long-chain acyl-CoA synthetase 2) (LACS 2) (Long-chain fatty acid-CoA ligase 2) (Palmitoyl-CoA ligase 1) (Palmitoyl-CoA ligase 2)	ACSL1	3	13	7	13	9	0	0	0	0	26.6935	29.4859	27.4237	30.4793	28.7601	0	0	0	0	Mitochondrion outer membrane	33
Q9NRZ7	1-acyl-sn-glycerol-3-phosphate acyltransferase gamma (EC 2.3.1.51) (1-acylglycerol-3-phosphate O-acyltransferase 3) (1-AGP acyltransferase 3) (1-AGPAT 3) (Lysophosphatidic acid acyltransferase gamma) (LPAAT-gamma)	AGPAT3	4	5	8	2	7	0	0	0	0	26.6664	27.5094	28.9478	25.9768	27.6636	0	0	0	0	Endoplasmic reticulum membrane	0
Q6IAN0	Dehydrogenase/reductase SDR family member 7B (EC 1.1.-.-) (Short-chain dehydrogenase/reductase family 32C member 1)	DHRS7B	3	8	5	4	5	4	2	0	0	26.6006	28.9047	28.0662	27.7403	27.8473	25.3352	23.6998	0	0	Endoplasmic reticulum membrane	0
Q9BV10	Dol-P-Man:Man(7)GlcNAc(2)-PP-Dol alpha-1,6-mannosyltransferase (EC 2.4.1.260) (Asparagine-linked glycosylation protein 12 homolog) (hALG12) (Dolichyl-P-Man:Man(7)GlcNAc(2)-PP-dolichyl-alpha-1,6-mannosyltransferase) (Mannosyltransferase ALG12 homolog) (Membrane protein SB87)	ALG12	2	2	3	2	2	1	0	0	0	26.5581	27.4673	27.3769	25.7571	26.1315	0	0	0	0	Endoplasmic reticulum membrane	0
Q99523	Sortilin (100 kDa NT receptor) (Glycoprotein 95) (Gp95) (Neurotensin receptor 3) (NT3) (NTR3)	SORT1	3	5	7	3	9	2	0	0	1	26.5544	28.7778	27.3042	26.5382	28.2883	25.2355	0	0	0	Membrane	7
P03905	NADH-ubiquinone oxidoreductase chain 4 (EC 1.6.5.3) (NADH dehydrogenase subunit 4)	MT-ND4	2	3	3	2	2	2	1	2	1	26.4679	28.2785	27.602	27.28	27.7076	26.7154	0	25.2266	0	Mitochondrion membrane	2
Q9BVG9	Phosphatidylserine synthase 2 (PSS-2) (PtdSer synthase 2) (EC 2.7.8.29) (Serine-exchange enzyme II)	PTDSS2	1	2	5	2	3	1	0	1	0	26.4658	27.417	27.8711	26.2631	27.4477	0	0	0	0	Endoplasmic reticulum membrane	0
Q5XKP0	MICOS complex subunit MIC13 (Protein P117)	MIC13	3	2	3	2	3	1	0	1	0	26.4321	25.1232	25.5531	25.7353	26.8407	0	0	0	0	Mitochondrion inner membrane	1
Q02413	Desmoglein-1 (Cadherin family member 4) (Desmosomal glycoprotein 1) (DG1) (DGI) (Pemphigus foliaceus antigen)	DSG1	3	5	5	7	3	5	7	5	0	26.3377	26.869	26.298	29.1494	25.6037	26.1447	27.5318	26.5461	0	Cell membrane	57
Q6UW02	Cytochrome P450 20A1 (EC 1.14.-.-)	CYP20A1	3	4	6	3	4	2	0	0	0	26.274	27.1197	26.7007	25.6561	25.9548	24.4045	0	0	0	Membrane	0
Q03518	Antigen peptide transporter 1 (APT1) (ATP-binding cassette sub-family B member 2) (Peptide supply factor 1) (Peptide transporter PSF1) (PSF-1) (Peptide transporter TAP1) (Peptide transporter involved in antigen processing 1) (Really interesting new gene 4 protein)	TAP1	6	5	8	6	11	1	3	0	0	26.1159	27.3485	29.442	27.2079	29.3413	0	23.9605	0	0	Endoplasmic reticulum membrane	48
P20702	Integrin alpha-X (CD11 antigen-like family member C) (Leu M5) (Leukocyte adhesion glycoprotein p150,95 alpha chain) (Leukocyte adhesion receptor p150,95) (CD antigen CD11c)	ITGAX	4	3	4	9	20	0	0	1	0	26.0985	26.8872	24.7301	28.7418	31.0092	0	0	0	0	Membrane	104
Q15836	Vesicle-associated membrane protein 3 (VAMP-3) (Cellubrevin) (CEB) (Synaptobrevin-3)	VAMP3	4	6	4	4	3	6	4	4	1	26.086	26.8663	26.3426	26.006	27.0523	26.9716	26.7829	25.0915	0	Membrane	48
Q5SNT2	Transmembrane protein 201 (Spindle-associated membrane protein 1)	TMEM201	2	2	5	2	3	1	0	1	0	25.8794	25.4981	28.3501	24.682	25.9313	0	0	0	0	Nucleus inner membrane	1
P15924	Desmoplakin (DP) (250/210 kDa paraneoplastic pemphigus antigen)	DSP	5	12	6	39	3	17	25	13	0	25.8471	28.2663	26.0471	31.0201	25.5112	27.5424	28.7859	27.0522	0	Cell junction	128
Q92930	Ras-related protein Rab-8B	RAB8B	5	4	7	3	6	5	6	8	5	25.8214	25.8259	25.8964	26.7127	25.6632	24.2838	25.1416	26.8784	0	Cell membrane	127
Q9Y2A7	Nck-associated protein 1 (NAP 1) (Membrane-associated protein HEM-2) (p125Nap1)	NCKAP1	4	3	2	5	6	11	19	16	0	25.7411	25.1379	24.1307	26.5296	25.6969	28.1388	29.3838	28.5962	0	Cell membrane	41
Q92508	Piezo-type mechanosensitive ion channel component 1 (Membrane protein induced by beta-amyloid treatment) (Mib) (Protein FAM38A)	PIEZO1	5	5	3	2	7	0	3	8	0	25.7211	26.3449	24.8183	25.5055	26.5656	0	25.602	26.0698	0	Endoplasmic reticulum membrane	2
P51159	Ras-related protein Rab-27A (Rab-27) (GTP-binding protein Ram)	RAB27A	3	9	6	2	7	0	4	5	0	25.0959	30.3641	27.6817	26.8776	27.8838	0	26.741	28.4045	0	Membrane	127
P48449	Lanosterol synthase (EC 5.4.99.7) (2,3-epoxysqualene--lanosterol cyclase) (Oxidosqualene--lanosterol cyclase) (OSC) (hOSC)	LSS	3	6	6	2	4	3	1	2	0	24.6091	26.2459	25.6563	25.2024	24.7997	24.0814	0	24.4248	0	Endoplasmic reticulum membrane	7
Q3KQZ1	Solute carrier family 25 member 35	SLC25A35	3	3	3	2	4	2	0	0	0	24.436	26.5674	23.6442	25.1758	25.1259	23.9965	0	0	0	Mitochondrion inner membrane	0
Q8IY34	Solute carrier family 15 member 3 (Osteoclast transporter) (Peptide transporter 3) (Peptide/histidine transporter 2)	SLC15A3	2	2	2	2	3	0	0	0	0	24.1425	23.521	22.9178	24.3158	25.8294	0	0	0	0	Lysosome membrane	0
