# Supplementary material for: Mitochondrial protein enriched extracellular vesicles discovered in human melanoma tissues can be detected in patient plasma
Source: J Extracell Vesicles. 2019 Aug 27;8(1):1635420. doi: 10.1080/20013078.2019.1635420 (PMC6719261; doi:10.1080/20013078.2019.1635420)
Supplement: Supplemental Material [file ZJEV_A_1635420_SM0358.zip › ZJEV A 1635420_Supplementary/Supplementary Data 2.xlsx]

## Sheet: Total 
Uniprot ID	Protein name	Gene name	Localization	Log2_LFQ intensity			Number of Peptides
				EVs	FACL4-EVs	MTCO2-EVs	EVs	FACL4-EVs	MTCO2-EVs
P63261	Actin, cytoplasmic 2	ACTG1	Cytoplasm	30.4693	30.8093	31.2733	14	15	15
Q09666	Neuroblast differentiation-associated protein AHNAK	AHNAK	Nucleus	28.0164	27.0811	27.6421	67	82	124
P26038	Moesin	MSN	Cell membrane	27.9451	28.0667	27.9348	20	28	36
P62987	Ubiquitin-60S ribosomal protein L40	UBA52	Cytoplasm	27.6344	27.6018	27.6246	4	4	4
Q8WUM4	Programmed cell death 6-interacting protein	PDCD6IP	Cytoplasm	27.5808	26.6262	27.3122	22	21	27
O00560	Syntenin-1	SDCBP	Cell junction	27.4179	27.3761	27.7368	4	5	7
O60488	Long-chain-fatty-acid--CoA ligase 4	ACSL4	Mitochondrion outer membrane	27.0324	26.8621	27.2498	11	14	17
P08238	Heat shock protein HSP 90-beta	HSP90AB1	Cytoplasm	26.9998	27.0102	27.3405	14	21	24
P07737	Profilin-1	PFN1	Cytoplasm	26.9995	26.7748	27.3038	4	5	6
P04406	Glyceraldehyde-3-phosphate dehydrogenase	GAPDH	Cytoplasm	26.8808	27.517	27.0105	10	8	9
P11142	Heat shock cognate 71 kDa protein	HSPA8	Cytoplasm	26.8489	26.7523	27.2728	14	18	23
P06733	Alpha-enolase	ENO1	Cytoplasm	26.8219	27.0011	27.4862	12	14	17
Q969P0	Immunoglobulin superfamily member 8	IGSF8	Cell membrane	26.8061	26.2244	26.8173	11	10	13
P14618	Pyruvate kinase PKM	PKM	Cytoplasm	26.7004	26.5519	27.0897	14	15	17
P68104	Elongation factor 1-alpha 1	EEF1A1	Cytoplasm	26.6106	26.2692	26.5632	9	9	8
P04075	Fructose-bisphosphate aldolase A	ALDOA	Cytoplasm	26.5658	27.0368	27.2743	9	15	15
P37802	Transgelin-2	TAGLN2	Unknown	26.4142	26.448	26.0549	7	7	8
O75369	Filamin-B	FLNB	Cytoplasm	26.2548	25.8047	26.248	31	31	44
P21926	CD9 antigen	CD9	Membrane	26.0333	26.107	27.0083	3	4	4
P62805	Histone H4	HIST1H4A	Nucleus	26.0211	23.5432	23.5147	5	6	7
Q04826	HLA class I histocompatibility antigen, B-40 alpha chain	HLA-B	Membrane	25.9847	26.3593	26.7379	6	7	8
P68371	Tubulin beta-4B chain	TUBB4B	Cytoplasm	25.9736	25.4015	25.294	8	8	11
P63104	14-3-3 protein zeta/delta	YWHAZ	Cytoplasm	25.94	26.1101	26.4199	7	10	9
P16189	HLA class I histocompatibility antigen, A-31 alpha chain	HLA-A	Membrane	25.9171	25.7995	26.1929	7	8	11
Q13576	Ras GTPase-activating-like protein IQGAP2	IQGAP2	Unknown	25.7972	25.5436	26.1511	17	28	39
P07195	L-lactate dehydrogenase B chain	LDHB	Cytoplasm	25.7556	26.0455	26.1957	6	5	8
P13164	Interferon-induced transmembrane protein 1	IFITM1	Cell membrane	25.731	26.7179	26.8148	2	2	2
P31146	Coronin-1A	CORO1A	Cytoplasm	25.7028	25.5942	25.2753	7	10	11
P21333	Filamin-A	FLNA	Cytoplasm	25.6677	25.1905	25.7737	22	23	34
P60174	Triosephosphate isomerase	TPI1	Unknown	25.5364	26.0164	25.5306	4	6	7
P00338	L-lactate dehydrogenase A chain	LDHA	Cytoplasm	25.5182	25.679	26.5197	9	8	9
P35579	Myosin-9	MYH9	Cytoplasm	25.4192	25.2563	25.5438	12	25	40
P61224	Ras-related protein Rap-1b	RAP1B	Cell membrane	25.4023	25.0136	25.5123	3	4	6
Q99880	Histone H2B type 1-L	HIST1H2BL	Nucleus	25.3315	22.7062	22.0285	4	3	7
P68363	Tubulin alpha-1B chain	TUBA1B	Cytoplasm	25.3008	25.3052	26.1772	7	4	8
Q01518	Adenylyl cyclase-associated protein 1	CAP1	Cell membrane	25.2328	25.0325	25.5042	5	7	11
O00299	Chloride intracellular channel protein 1	CLIC1	Nucleus	25.2245	25.7703	26.4481	4	5	6
Q9Y490	Talin-1	TLN1	Cell projection	25.1901	24.9144	24.9743	16	26	41
P52566	Rho GDP-dissociation inhibitor 2	ARHGDIB	Cytoplasm	25.1884	25.6286	25.4475	3	5	5
P46940	Ras GTPase-activating-like protein IQGAP1	IQGAP1	Cell membrane	25.1798	25.0147	25.5129	17	25	36
O43707	Alpha-actinin-4	ACTN4	Nucleus	25.1341	25.5676	25.9031	10	16	22
P62258	14-3-3 protein epsilon	YWHAE	Cytoplasm	25.1118	25.5478	25.3224	9	12	15
Q99878	Histone H2A type 1-J	HIST1H2AJ	Nucleus	25.1059	22.4093	21.8474	2	2	4
P40121	Macrophage-capping protein	CAPG	Cytoplasm	25.0962	24.926	25.1822	7	7	8
P07437	Tubulin beta chain	TUBB	Cytoplasm	25.0088	24.3982	24.5199	8	9	11
P04899	Guanine nucleotide-binding protein G(i) subunit alpha-2	GNAI2	Cytoplasm	24.9927	25.445	25.7309	5	6	7
Q14019	Coactosin-like protein	COTL1	Cytoplasm	24.9445	25.3021	24.9299	3	5	7
P20783	Neurotrophin-3	NTF3	Secreted	24.9271	0	0	1	0	0
P10721	Mast/stem cell growth factor receptor Kit	KIT	Cell membrane	24.9099	24.8118	24.7922	9	14	14
Q06830	Peroxiredoxin-1	PRDX1	Cytoplasm	24.8931	25.0167	25.4843	5	8	10
P13796	Plastin-2	LCP1	Cytoplasm	24.8414	25.1932	25.2135	9	12	11
P18206	Vinculin	VCL	Cytoplasm	24.8225	24.4475	24.4787	17	19	23
P07900	Heat shock protein HSP 90-alpha	HSP90AA1	Cytoplasm	24.7152	24.8205	25.1332	12	16	19
P50995	Annexin A11	ANXA11	Cytoplasm	24.6831	23.8459	24.1236	6	5	9
P23634	Plasma membrane calcium-transporting ATPase 4	ATP2B4	Cell membrane	24.6739	24.3685	24.5011	8	13	20
P00558	Phosphoglycerate kinase 1	PGK1	Cytoplasm	24.6308	24.5854	24.5794	7	11	13
P27701	CD82 antigen	CD82	Membrane	24.5067	25.2261	25.0819	2	2	3
P62879	Guanine nucleotide-binding protein G(I)/G(S)/G(T) subunit beta-2	GNB2	Cytoplasm	24.5014	24.7447	24.972	2	5	5
P16070	CD44 antigen	CD44	Cell membrane	24.4711	25.0749	25.2317	3	4	5
P05023	Sodium/potassium-transporting ATPase subunit alpha-1	ATP1A1	Cell membrane	24.4625	24.4677	24.6027	9	13	19
P15924	Desmoplakin	DSP	Cell junction	24.4319	24.9958	23.9007	12	25	18
P15311	Ezrin	EZR	Apical cell membrane	24.4297	24.5163	24.7631	10	13	15
P84095	Rho-related GTP-binding protein RhoG	RHOG	Cell membrane	24.3845	24.6347	24.6004	3	5	6
P60033	CD81 antigen	CD81	Membrane	24.3254	24.6897	25.4217	1	1	2
P06744	Glucose-6-phosphate isomerase	GPI	Cytoplasm	24.2855	25.1618	24.4942	5	9	10
P84077	ADP-ribosylation factor 1	ARF1	Golgi apparatus	24.191	24.2785	24.156	4	2	4
P09972	Fructose-bisphosphate aldolase C	ALDOC	Unknown	24.1789	24.0931	24.8207	3	7	13
O75955	Flotillin-1	FLOT1	Cell membrane	24.1003	23.5337	23.7065	8	8	11
P0DMV9	Heat shock 70 kDa protein 1B	HSPA1B	Unknown	24.0473	23.8331	23.9282	8	10	13
P07355	Annexin A2	ANXA2	Secreted	23.9251	24.3512	24.1967	7	11	11
P09382	Galectin-1	LGALS1	Secreted	23.9125	23.9371	24.1723	4	4	4
P11169	Solute carrier family 2, facilitated glucose transporter member 3	SLC2A3	Membrane	23.9057	24.0323	23.1835	3	5	8
P15153	Ras-related C3 botulinum toxin substrate 2	RAC2	Cytoplasm	23.8977	23.5267	24.2386	2	2	2
P09525	Annexin A4	ANXA4	Unknown	23.8637	23.6755	23.9206	4	6	9
P31946	14-3-3 protein beta/alpha	YWHAB	Cytoplasm	23.8571	24.644	24.7535	5	8	9
O15427	Monocarboxylate transporter 4	SLC16A3	Cell membrane	23.8095	23.9616	24.0576	3	4	5
P62993	Growth factor receptor-bound protein 2	GRB2	Nucleus	23.79	23.4448	23.6022	3	3	3
P08195	4F2 cell-surface antigen heavy chain	SLC3A2	Apical cell membrane	23.7142	24.2355	24.8319	2	5	10
P16150	Leukosialin	SPN	Membrane	23.7026	23.4178	23.176	4	4	4
P07948	Tyrosine-protein kinase Lyn	LYN	Cell membrane	23.7003	23.5578	23.5156	3	6	8
P81605	Dermcidin	DCD	Secreted	23.6497	23.5951	22.8809	2	2	3
P02786	Transferrin receptor protein 1	TFRC	Cell membrane	23.6372	23.8357	23.9708	6	9	14
P30626	Sorcin	SRI	Cytoplasm	23.6083	23.5857	23.4496	4	3	4
Q01650	Large neutral amino acids transporter small subunit 1	SLC7A5	Cytoplasm	23.5915	23.8167	24.6829	3	4	5
P30455	HLA class I histocompatibility antigen, A-36 alpha chain	HLA-A	Membrane	23.5483	24.495	24.2653	6	7	9
O60610	Protein diaphanous homolog 1	DIAPH1	Cell membrane	23.5479	22.3552	22.3718	4	7	12
P10599	Thioredoxin	TXN	Nucleus	23.5334	23.6504	24.0503	3	3	4
P61160	Actin-related protein 2	ACTR2	Cytoplasm	23.4173	22.9988	23.0915	2	3	2
O14745	Na(+)/H(+) exchange regulatory cofactor NHE-RF1	SLC9A3R1	Cytoplasm	23.3844	23.4477	23.6487	4	4	4
O75083	WD repeat-containing protein 1	WDR1	Cytoplasm	23.37	23.4243	23.5962	4	4	7
Q06187	Tyrosine-protein kinase BTK	BTK	Cytoplasm	23.3616	22.7595	22.9493	3	4	8
P15144	Aminopeptidase N	ANPEP	Cell membrane	23.346	23.7443	23.2651	5	11	12
P52907	F-actin-capping protein subunit alpha-1	CAPZA1	Cytoplasm	23.308	23.9392	23.8585	4	4	7
Q8N392	Rho GTPase-activating protein 18	ARHGAP18	Unknown	23.2883	23.3496	23.6791	7	10	14
P50990	T-complex protein 1 subunit theta	CCT8	Cytoplasm	23.2083	23.1853	23.8092	5	7	15
P29350	Tyrosine-protein phosphatase non-receptor type 6	PTPN6	Cytoplasm	23.1858	22.3547	22.4145	5	9	10
P08133	Annexin A6	ANXA6	Cytoplasm	23.1767	23.3202	23.3094	4	10	13
Q99536	Synaptic vesicle membrane protein VAT-1 homolog	VAT1	Cytoplasm	23.1719	23.1508	23.3012	3	5	6
P11234	Ras-related protein Ral-B	RALB	Cell membrane	23.166	23.2901	22.3605	2	4	5
P62241	40S ribosomal protein S8	RPS8	Cytoplasm	23.164	0	0	3	1	2
P13639	Elongation factor 2	EEF2	Cytoplasm	23.1632	23.075	23.2101	5	5	6
Q6UWD8	Transmembrane protein C16orf54	C16orf54	Membrane	23.0404	22.2911	22.9125	2	2	2
P04083	Annexin A1	ANXA1	Nucleus	23.0267	21.1698	21.9769	4	3	6
P62937	Peptidyl-prolyl cis-trans isomerase A	PPIA	Cytoplasm	23.0133	23.3301	23.3325	3	5	5
P78371	T-complex protein 1 subunit beta	CCT2	Cytoplasm	22.9707	22.8872	22.8699	3	9	11
Q15758	Neutral amino acid transporter B(0)	SLC1A5	Cell membrane	22.9237	23.2065	23.7271	3	6	6
P62491	Ras-related protein Rab-11A	RAB11A	Cell membrane	22.9133	23.3992	23.8124	3	5	7
Q6ZWK4	Uncharacterized protein C1orf186	C1orf186	Membrane	22.9084	23.0658	23.5275	3	4	4
P31949	Protein S100-A11	S100A11	Cytoplasm	22.8992	23.2041	22.9486	2	2	2
P50991	T-complex protein 1 subunit delta	CCT4	Cytoplasm	22.8768	22.5742	22.8747	3	5	7
P61225	Ras-related protein Rap-2b	RAP2B	Recycling endosome membrane	22.8658	22.4199	23.2491	2	3	3
Q9H4G4	Golgi-associated plant pathogenesis-related protein 1	GLIPR2	Golgi apparatus membrane	22.7959	22.6004	22.8917	2	2	2
Q99832	T-complex protein 1 subunit eta	CCT7	Cytoplasm	22.7766	22.7769	22.2115	5	4	10
P14923	Junction plakoglobin	JUP	Cell junction	22.7626	23.7104	22.893	4	10	8
P11413	Glucose-6-phosphate 1-dehydrogenase	G6PD	Unknown	22.7619	22.5408	22.5624	4	6	7
Q9Y624	Junctional adhesion molecule A	F11R	Cell junction	22.7499	22.8016	22.5772	2	4	7
P09211	Glutathione S-transferase P	GSTP1	Cytoplasm	22.7	23.296	23.7712	1	4	5
Q86UX7	Fermitin family homolog 3	FERMT3	Cell projection	22.6924	22.6095	23.1297	3	5	11
Q9NQ84	G-protein coupled receptor family C group 5 member C	GPRC5C	Cell membrane	22.6191	22.6486	22.4259	2	5	6
Q02413	Desmoglein-1	DSG1	Cell membrane	22.6038	23.2737	22.8273	3	10	10
P35613	Basigin	BSG	Cell membrane	22.5931	23.6368	24.3879	2	5	7
P08758	Annexin A5	ANXA5	Unknown	22.5777	23.1562	23.5755	2	4	7
P08754	Guanine nucleotide-binding protein G(k) subunit alpha	GNAI3	Cytoplasm	22.5071	23.4283	23.6638	4	4	4
P61026	Ras-related protein Rab-10	RAB10	Cytoplasmic vesicle membrane	22.4993	22.3167	22.2259	4	4	5
P62269	40S ribosomal protein S18	RPS18	Cytoplasm	22.4952	0	0	3	0	1
P51148	Ras-related protein Rab-5C	RAB5C	Cell membrane	22.4518	22.5658	23.0735	4	4	6
O15162	Phospholipid scramblase 1	PLSCR1	Cell membrane	22.4485	0	0	1	0	1
P27105	Erythrocyte band 7 integral membrane protein	STOM	Cell membrane	22.4051	22.6792	22.7259	4	5	7
Q14254	Flotillin-2	FLOT2	Cell membrane	22.386	22.5433	22.8228	3	8	8
Q14847	LIM and SH3 domain protein 1	LASP1	Cytoplasm	22.3848	21.4958	21.4948	3	2	3
Q16658	Fascin	FSCN1	Cytoplasm	22.3789	22.6301	22.2149	4	5	6
P61006	Ras-related protein Rab-8A	RAB8A	Cell membrane	22.3768	22.744	22.6978	2	4	6
P67936	Tropomyosin alpha-4 chain	TPM4	Cytoplasm	22.3015	23.8403	23.8985	4	6	6
P26639	Threonine--tRNA ligase, cytoplasmic	TARS	Cytoplasm	22.2931	22.1805	22.2671	3	5	6
Q9H223	EH domain-containing protein 4	EHD4	Cell membrane	22.2837	22.3151	22.8858	2	5	9
P62753	40S ribosomal protein S6	RPS6	Unknown	22.2816	20.8641	20.9866	2	2	2
O15143	Actin-related protein 2/3 complex subunit 1B	ARPC1B	Cytoplasm	22.2737	22.1578	23.1148	2	2	3
P50395	Rab GDP dissociation inhibitor beta	GDI2	Cytoplasm	22.2703	22.7275	22.8852	3	7	7
Q9UGN4	CMRF35-like molecule 8	CD300A	Cell membrane	22.2697	21.4287	21.3814	2	3	3
O95466	Formin-like protein 1	FMNL1	Cytoplasm	22.2204	21.6776	21.439	4	5	9
P55072	Transitional endoplasmic reticulum ATPase	VCP	Cytoplasm	22.2144	21.8923	22.7113	2	4	8
Q01082	Spectrin beta chain, non-erythrocytic 1	SPTBN1	Cytoplasm	22.2044	22.0971	22.7693	2	3	8
Q5JQS6	Germinal center-associated signaling and motility-like protein	GCSAML	Unknown	22.0904	22.6063	22.7882	2	3	3
Q7L576	Cytoplasmic FMR1-interacting protein 1	CYFIP1	Cytoplasm	21.9829	22.4004	23.4003	2	6	11
P60953	Cell division control protein 42 homolog	CDC42	Cell membrane	21.9747	0	0	1	2	1
P30153	Serine/threonine-protein phosphatase 2A 65 kDa regulatory subunit A alpha isoform	PPP2R1A	Cytoplasm	21.9391	0	21.5162	2	1	5
P14324	Farnesyl pyrophosphate synthase	FDPS	Cytoplasm	21.906	21.9643	22.4131	2	3	5
Q01813	ATP-dependent 6-phosphofructokinase, platelet type	PFKP	Cytoplasm	21.8764	21.781	21.6261	3	4	4
O00159	Unconventional myosin-Ic	MYO1C	Cytoplasm	21.8642	21.4529	22.8383	2	4	13
P22492	Histone H1t	HIST1H1T	Nucleus	21.8524	0	0	1	0	0
P18124	60S ribosomal protein L7	RPL7	Unknown	21.8228	20.9469	20.9765	3	2	2
P31944	Caspase-14	CASP14	Cytoplasm	21.8164	22.9349	22.1405	2	4	4
P13591	Neural cell adhesion molecule 1	NCAM1	Cell membrane	21.8042	22.059	21.7048	2	4	4
P61769	Beta-2-microglobulin	B2M	Secreted	21.7858	21.9901	23.2055	2	2	2
O00186	Syntaxin-binding protein 3	STXBP3	Cytoplasm	21.7631	21.6454	21.7598	3	5	5
Q15833	Syntaxin-binding protein 2	STXBP2	Unknown	21.7542	21.0813	21.3998	2	2	2
P55786	Puromycin-sensitive aminopeptidase	NPEPPS	Cytoplasm	21.7365	21.3636	21.2582	2	5	7
P11021	78 kDa glucose-regulated protein	HSPA5	Endoplasmic reticulum lumen	21.692	23.321	23.5287	4	9	10
P42331	Rho GTPase-activating protein 25	ARHGAP25	Unknown	21.6776	0	21.9735	2	3	6
Q99816	Tumor susceptibility gene 101 protein	TSG101	Cytoplasm	21.6515	21.2671	22.5826	3	2	7
P07814	Bifunctional glutamate/proline--tRNA ligase	EPRS	Cytoplasm	21.6487	20.5634	20.5655	4	4	6
P05556	Integrin beta-1	ITGB1	Cell membrane	21.6108	21.3651	20.832	2	4	4
P11586	C-1-tetrahydrofolate synthase, cytoplasmic	MTHFD1	Cytoplasm	21.5788	21.704	22.5374	3	8	12
P63092	Guanine nucleotide-binding protein G(s) subunit alpha isoforms short	GNAS	Cell membrane	21.5702	20.8779	21.6557	3	4	4
P53990	IST1 homolog	IST1	Cytoplasmic vesicle	21.5313	21.809	21.6906	2	2	6
Q9C0H2	Protein tweety homolog 3	TTYH3	Cell membrane	21.5226	21.5731	21.1885	2	3	4
Q92835	Phosphatidylinositol 3,4,5-trisphosphate 5-phosphatase 1	INPP5D	Cytoplasm	21.485	21.0263	21.2112	2	3	5
Q5T750	Skin-specific protein 32	XP32	Unknown	21.4551	0	0	1	1	1
Q96S97	Myeloid-associated differentiation marker	MYADM	Membrane	21.4368	21.6081	21.4223	1	1	1
P22061	Protein-L-isoaspartate(D-aspartate) O-methyltransferase	PCMT1	Cytoplasm	21.4357	0	0	1	1	2
Q15661	Tryptase alpha/beta-1	TPSAB1	Secreted	21.364	0	0	1	0	1
Q02878	60S ribosomal protein L6	RPL6	Unknown	21.2097	0	19.9579	2	2	3
P53396	ATP-citrate synthase	ACLY	Cytoplasm	21.1613	21.8986	22.4905	2	6	11
P06703	Protein S100-A6	S100A6	Nucleus envelope	21.0974	23.3749	21.9572	2	2	2
P13489	Ribonuclease inhibitor	RNH1	Cytoplasm	21.007	21.417	21.979	2	2	2
P08865	40S ribosomal protein SA	RPSA	Cell membrane	20.9459	20.8332	21.162	2	2	2
P46776	60S ribosomal protein L27a	RPL27A	Unknown	20.892	0	0	1	0	1
P17987	T-complex protein 1 subunit alpha	TCP1	Cytoplasm	20.7698	21.9276	22.9375	2	6	9
Q9ULV4	Coronin-1C	CORO1C	Cell membrane	20.7132	20.5775	20.3581	2	2	3
P26640	Valine--tRNA ligase	VARS	Unknown	20.4229	20.2278	20.2641	2	2	6
Q92598	Heat shock protein 105 kDa	HSPH1	Cytoplasm	20.3513	20.468	21.0696	2	3	4
Q14204	Cytoplasmic dynein 1 heavy chain 1	DYNC1H1	Cytoplasm	20.1076	19.6197	22.1923	4	3	13
Q01105	Protein SET	SET	Cytoplasm	20.0781	0	0	1	0	1
P27797	Calreticulin	CALR	Endoplasmic reticulum lumen	19.8678	0	0	1	1	1
P13987	CD59 glycoprotein	CD59	Cell membrane	19.837	0	0	1	0	1
Q8NC51	Plasminogen activator inhibitor 1 RNA-binding protein	SERBP1	Cytoplasm	19.4976	0	0	1	0	0
P17931	Galectin-3	LGALS3	Cytoplasm	19.4907	0	0	1	0	0
P07954	Fumarate hydratase, mitochondrial	FH	Mitochondrion	19.425	0	0	1	0	0
Q9NPA2	Matrix metalloproteinase-25	MMP25	Cell membrane	18.8272	0	0	1	1	1
P06454	Prothymosin alpha	PTMA	Nucleus	18.7133	0	0	1	0	0
Q08211	ATP-dependent RNA helicase A	DHX9	Nucleus	18.6078	0	0	1	0	0
Q14258	E3 ubiquitin/ISG15 ligase TRIM25	TRIM25	Cytoplasm	18.5145	0	0	1	1	0
Q9UBI6	Guanine nucleotide-binding protein G(I)/G(S)/G(O) subunit gamma-12	GNG12	Cell membrane	17.7173	0	0	1	1	1
P62701	40S ribosomal protein S4, X isoform	RPS4X	Cytoplasm	0	0	19.125	1	1	1
P40429	60S ribosomal protein L13a	RPL13A	Cytoplasm	0	0	0	1	1	0
P61254	60S ribosomal protein L26	RPL26	Unknown	0	0	17.792	1	1	1
Q12792	Twinfilin-2	TWF2	Cytoplasm	0	0	21.0746	0	1	2
P14598	Neutrophil cytosol factor 1	NCF1	Cytoplasm	0	0	0	0	0	1
P61956	Small ubiquitin-related modifier 2	SUMO2	Nucleus	0	0	0	0	0	1
P04259	Keratin, type II cytoskeletal 6B	KRT6B	Unknown	0	0	0	20	23	21
P63267	Actin, gamma-enteric smooth muscle	ACTG2	Cytoplasm	0	0	22.355	9	10	12
P17066	Heat shock 70 kDa protein 6	HSPA6	Unknown	0	0	25.0667	6	8	8
Q13509	Tubulin beta-3 chain	TUBB3	Cytoplasm	0	0	20.9112	6	6	10
Q29940	HLA class I histocompatibility antigen, B-59 alpha chain	HLA-B	Membrane	0	0	22.3925	6	6	8
P68366	Tubulin alpha-4A chain	TUBA4A	Cytoplasm	0	0	19.8759	5	2	6
P61981	14-3-3 protein gamma	YWHAG	Cytoplasm	0	23.8883	23.7901	4	6	10
P20020	Plasma membrane calcium-transporting ATPase 1	ATP2B1	Cell membrane	0	0	20.0182	4	7	12
P84085	ADP-ribosylation factor 5	ARF5	Golgi apparatus	0	21.1298	0	3	3	3
P12814	Alpha-actinin-1	ACTN1	Cytoplasm	0	20.3315	20.3306	3	7	8
P27348	14-3-3 protein theta	YWHAQ	Cytoplasm	0	23.2428	23.8441	3	5	5
P31947	14-3-3 protein sigma	SFN	Cytoplasm	0	24.2588	0	3	5	3
Q04917	14-3-3 protein eta	YWHAH	Unknown	0	22.5021	22.9254	3	5	6
Q562R1	Beta-actin-like protein 2	ACTBL2	Cytoplasm	0	0	20.0163	3	3	4
P14625	Endoplasmin	HSP90B1	Endoplasmic reticulum lumen	0	0	21.1001	3	2	6
P23528	Cofilin-1	CFL1	Nucleus matrix	0	25.2376	25.9529	3	3	4
P17858	ATP-dependent 6-phosphofructokinase, liver type	PFKL	Cytoplasm	0	17.0582	0	3	4	3
Q5JSL3	Dedicator of cytokinesis protein 11	DOCK11	Unknown	0	19.0745	21.6596	3	3	11
P54577	Tyrosine--tRNA ligase, cytoplasmic	YARS	Cytoplasm	0	0	20.5259	3	2	2
Q86YV0	RAS protein activator like-3	RASAL3	Unknown	0	0	20.481	3	1	5
P51149	Ras-related protein Rab-7a	RAB7A	Late endosome	0	22.0791	23.1602	2	2	5
P18085	ADP-ribosylation factor 4	ARF4	Golgi apparatus	0	0	21.0396	2	2	2
Q9H0U4	Ras-related protein Rab-1B	RAB1B	Cytoplasm	0	0	21.7409	2	2	5
P01111	GTPase NRas	NRAS	Cell membrane	0	23.2818	24.0853	2	4	5
P20339	Ras-related protein Rab-5A	RAB5A	Cell membrane	0	0	20.1828	2	2	4
P62834	Ras-related protein Rap-1A	RAP1A	Cell membrane	0	0	19.7861	2	4	5
P51153	Ras-related protein Rab-13	RAB13	Cell membrane	0	0	17.5707	2	3	4
P20073	Annexin A7	ANXA7	Unknown	0	20.6588	19.3631	2	2	4
P09104	Gamma-enolase	ENO2	Cytoplasm	0	22.3547	22.569	2	4	5
P40227	T-complex protein 1 subunit zeta	CCT6A	Cytoplasm	0	21.4852	22.1166	2	4	6
Q00610	Clathrin heavy chain 1	CLTC	Cytoplasmic vesicle membrane	0	0	21.9887	2	2	6
Q71DI3	Histone H3.2	HIST2H3A	Nucleus	0	0	21.6022	2	1	2
P22314	Ubiquitin-like modifier-activating enzyme 1	UBA1	Cytoplasm	0	22.0647	23.1176	2	6	12
P17693	HLA class I histocompatibility antigen, alpha chain G	HLA-G	Membrane	0	0	22.9583	2	2	2
P52209	6-phosphogluconate dehydrogenase, decarboxylating	PGD	Cytoplasm	0	21.803	21.4667	2	5	5
P23396	40S ribosomal protein S3	RPS3	Cytoplasm	0	0	21.6579	2	1	3
P06753	Tropomyosin alpha-3 chain	TPM3	Cytoplasm	0	0	22.4392	2	3	3
Q15365	Poly(rC)-binding protein 1	PCBP1	Nucleus	0	0	22.0301	2	1	4
P61247	40S ribosomal protein S3a	RPS3A	Cytoplasm	0	21.0132	20.6623	2	2	3
O43491	Band 4.1-like protein 2	EPB41L2	Cytoplasm	0	21.4948	21.6735	2	3	4
P62424	60S ribosomal protein L7a	RPL7A	Unknown	0	0	20.5735	2	0	1
O75054	Immunoglobulin superfamily member 3	IGSF3	Membrane	0	22.4768	23.0984	2	6	13
P05362	Intercellular adhesion molecule 1	ICAM1	Membrane	0	21.1943	21.5281	2	3	6
O14672	Disintegrin and metalloproteinase domain-containing protein 10	ADAM10	Cell membrane	0	0	22.9679	2	1	3
P50552	Vasodilator-stimulated phosphoprotein	VASP	Cytoplasm	0	22.3556	21.9551	2	4	6
P04114	Apolipoprotein B-100	APOB	Cytoplasm	0	0	19.5895	2	2	1
Q96B97	SH3 domain-containing kinase-binding protein 1	SH3KBP1	Cytoplasm	0	20.893	21.4624	2	3	7
Q08722	Leukocyte surface antigen CD47	CD47	Cell membrane	0	24.1445	24.3226	2	4	3
O95433	Activator of 90 kDa heat shock protein ATPase homolog 1	AHSA1	Cytoplasm	0	19.752	0	2	2	1
P34932	Heat shock 70 kDa protein 4	HSPA4	Cytoplasm	0	20.3388	21.9182	1	2	5
Q5TZA2	Rootletin	CROCC	Cytoplasm	0	21.587	0	1	1	1
P62826	GTP-binding nuclear protein Ran	RAN	Nucleus	0	23.2918	23.8814	1	2	3
Q13637	Ras-related protein Rab-32	RAB32	Mitochondrion	0	0	20.6906	1	1	2
P20340	Ras-related protein Rab-6A	RAB6A	Golgi apparatus	0	0	22.086	1	2	2
P11233	Ras-related protein Ral-A	RALA	Cell surface	0	0	19.9572	1	2	3
P01116	GTPase KRas	KRAS	Cell membrane	0	0	18.744	1	3	3
P10301	Ras-related protein R-Ras	RRAS	Cell membrane	0	0	20.0907	1	1	2
P61020	Ras-related protein Rab-5B	RAB5B	Cell membrane	0	0	19.8071	1	2	4
Q15286	Ras-related protein Rab-35	RAB35	Cell membrane	0	22.4897	21.9605	1	4	4
Q92930	Ras-related protein Rab-8B	RAB8B	Cell membrane	0	0	19.0923	1	1	4
P61586	Transforming protein RhoA	RHOA	Cell membrane	0	0	18.8485	1	0	1
P57737	Coronin-7	CORO7	Golgi apparatus membrane	0	0	20.8689	1	1	2
P43034	Platelet-activating factor acetylhydrolase IB subunit alpha	PAFAH1B1	Cytoplasm	0	0	20.7282	1	1	1
P63244	Guanine nucleotide-binding protein subunit beta-2-like 1	GNB2L1	Cell membrane	0	21.175	0	1	2	1
P13929	Beta-enolase	ENO3	Cytoplasm	0	0	18.6837	1	2	3
Q13177	Serine/threonine-protein kinase PAK 2	PAK2	Cytoplasm	0	0	20.3152	1	1	2
P06493	Cyclin-dependent kinase 1	CDK1	Nucleus	0	0	21.9557	1	2	3
Q9UKE5	TRAF2 and NCK-interacting protein kinase	TNIK	Nucleus	0	20.9931	21.3405	1	2	4
Q9H2K8	Serine/threonine-protein kinase TAO3	TAOK3	Cytoplasm	0	0	19.6468	1	2	2
P06241	Tyrosine-protein kinase Fyn	FYN	Cytoplasm	0	20.6818	0	1	1	2
O94804	Serine/threonine-protein kinase 10	STK10	Cell membrane	0	20.3024	0	1	2	5
Q07912	Activated CDC42 kinase 1	TNK2	Cell membrane	0	0	19.8382	1	1	3
P12883	Myosin-7	MYH7	Cytoplasm	0	0	16.2418	1	0	3
P13533	Myosin-6	MYH6	Cytoplasm	0	0	19.2323	1	0	4
Q7Z406	Myosin-14	MYH14	Unknown	0	21.4055	0	1	4	8
P40925	Malate dehydrogenase, cytoplasmic	MDH1	Cytoplasm	0	22.2543	22.7254	1	2	3
Q14344	Guanine nucleotide-binding protein subunit alpha-13	GNA13	Membrane	0	20.6461	18.8695	1	2	3
P61158	Actin-related protein 3	ACTR3	Cytoplasm	0	22.7421	22.6389	1	4	6
P30041	Peroxiredoxin-6	PRDX6	Cytoplasm	0	20.6014	21.6396	1	2	4
P08648	Integrin alpha-5	ITGA5	Membrane	0	20.96	21.2276	1	3	3
O14817	Tetraspanin-4	TSPAN4	Membrane	0	21.4786	0	1	1	1
P08962	CD63 antigen	CD63	Cell membrane	0	22.078	24.0102	1	2	2
P30740	Leukocyte elastase inhibitor	SERPINB1	Cytoplasm	0	0	18.5036	1	2	3
P48643	T-complex protein 1 subunit epsilon	CCT5	Cytoplasm	0	0	21.06	1	2	4
P49368	T-complex protein 1 subunit gamma	CCT3	Cytoplasm	0	22.0716	0	1	3	5
P28161	Glutathione S-transferase Mu 2	GSTM2	Cytoplasm	0	22.4939	23.4754	1	2	3
P19105	Myosin regulatory light chain 12A	MYL12A	Unknown	0	21.7573	22.3781	1	3	4
P28065	Proteasome subunit beta type-9	PSMB9	Cytoplasm	0	0	17.7022	1	1	1
P28070	Proteasome subunit beta type-4	PSMB4	Cytoplasm	0	22.0002	21.2499	1	2	2
P25788	Proteasome subunit alpha type-3	PSMA3	Cytoplasm	0	0	21.3089	1	1	2
P25789	Proteasome subunit alpha type-4	PSMA4	Cytoplasm	0	0	20.1672	1	1	1
P28072	Proteasome subunit beta type-6	PSMB6	Cytoplasm	0	21.8414	21.3267	1	2	2
P60900	Proteasome subunit alpha type-6	PSMA6	Cytoplasm	0	22.1438	22.028	1	3	3
Q5VW32	BRO1 domain-containing protein BROX	BROX	Membrane	0	20.5448	0	1	2	2
P05106	Integrin beta-3	ITGB3	Cell membrane	0	0	21.4853	1	1	3
Q9H4M9	EH domain-containing protein 1	EHD1	Recycling endosome membrane	0	0	21.1635	1	2	3
O43561	Linker for activation of T-cells family member 1	LAT	Cell membrane	0	0	22.2849	1	1	2
P11166	Solute carrier family 2, facilitated glucose transporter member 1	SLC2A1	Cell membrane	0	19.4538	0	1	1	1
Q99623	Prohibitin-2	PHB2	Mitochondrion inner membrane	0	19.0769	0	1	2	1
P60842	Eukaryotic initiation factor 4A-I	EIF4A1	Unknown	0	21.4928	21.8411	1	3	4
Q13642	Four and a half LIM domains protein 1	FHL1	Cytoplasm	0	0	18.8244	1	1	1
P47755	F-actin-capping protein subunit alpha-2	CAPZA2	Unknown	0	0	20.5768	1	3	3
P68871	Hemoglobin subunit beta	HBB	Unknown	0	0	17.6055	1	1	3
P54920	Alpha-soluble NSF attachment protein	NAPA	Membrane	0	0	19.482	1	1	3
P07339	Cathepsin D	CTSD	Lysosome	0	23.1124	22.4581	1	6	7
Q02241	Kinesin-like protein KIF23	KIF23	Nucleus	0	0	20.0633	1	1	3
P07384	Calpain-1 catalytic subunit	CAPN1	Cytoplasm	0	20.6528	20.0527	1	2	5
Q14974	Importin subunit beta-1	KPNB1	Cytoplasm	0	22.5293	22.2317	1	4	5
P78417	Glutathione S-transferase omega-1	GSTO1	Cytoplasm	0	22.0343	22.1569	1	3	3
P26641	Elongation factor 1-gamma	EEF1G	Unknown	0	19.9506	0	1	3	4
Q99439	Calponin-2	CNN2	Unknown	0	0	21.5672	1	2	2
P15531	Nucleoside diphosphate kinase A	NME1	Cytoplasm	0	23.3218	23.9573	1	3	4
P23526	Adenosylhomocysteinase	AHCY	Cytoplasm	0	0	21.4379	1	2	3
P11279	Lysosome-associated membrane glycoprotein 1	LAMP1	Cell membrane	0	0	21.5072	1	1	2
P09651	Heterogeneous nuclear ribonucleoprotein A1	HNRNPA1	Nucleus	0	0	16.9864	1	0	1
Q8IWA5	Choline transporter-like protein 2	SLC44A2	Membrane	0	0	20.6861	1	1	1
P13798	Acylamino-acid-releasing enzyme	APEH	Cytoplasm	0	0	21.7156	1	1	4
P61088	Ubiquitin-conjugating enzyme E2 N	UBE2N	Nucleus	0	0	21.7573	1	1	1
P62140	Serine/threonine-protein phosphatase PP1-beta catalytic subunit	PPP1CB	Cytoplasm	0	0	19.1414	1	1	1
P36873	Serine/threonine-protein phosphatase PP1-gamma catalytic subunit	PPP1CC	Cytoplasm	0	20.1605	0	1	1	1
P06576	ATP synthase subunit beta, mitochondrial	ATP5B	Mitochondrion	0	0	21.4559	1	0	6
P47756	F-actin-capping protein subunit beta	CAPZB	Cytoplasm	0	23.0539	22.7595	1	5	8
P16401	Histone H1.5	HIST1H1B	Nucleus	0	0	18.1001	1	0	1
Q08188	Protein-glutamine gamma-glutamyltransferase E	TGM3	Unknown	0	22.2935	20.8196	1	4	4
P59998	Actin-related protein 2/3 complex subunit 4	ARPC4	Cytoplasm	0	0	22.5633	1	1	3
Q08554	Desmocollin-1	DSC1	Cell membrane	0	22.8814	22.3244	1	2	2
Q9Y230	RuvB-like 2	RUVBL2	Nucleus matrix	0	20.8824	20.765	1	2	3
Q9Y265	RuvB-like 1	RUVBL1	Nucleus matrix	0	20.8443	21.1684	1	3	4
P21281	V-type proton ATPase subunit B, brain isoform	ATP6V1B2	Endomembrane system	0	19.711	0	1	3	0
P30086	Phosphatidylethanolamine-binding protein 1	PEBP1	Cytoplasm	0	20.7578	21.2923	1	2	2
Q96F07	Cytoplasmic FMR1-interacting protein 2	CYFIP2	Cytoplasm	0	0	20.7973	1	5	8
P00390	Glutathione reductase, mitochondrial	GSR	Mitochondrion	0	20.1898	20.9364	1	3	3
Q16881	Thioredoxin reductase 1, cytoplasmic	TXNRD1	Cytoplasm	0	19.5336	0	1	1	1
P50914	60S ribosomal protein L14	RPL14	Unknown	0	0	0	1	0	0
P61353	60S ribosomal protein L27	RPL27	Unknown	0	0	20.252	1	1	2
P02545	Prelamin-A/C	LMNA	Nucleus	0	21.138	20.5992	1	4	6
P00491	Purine nucleoside phosphorylase	PNP	Cytoplasm	0	21.4933	21.2565	1	2	3
P14174	Macrophage migration inhibitory factor	MIF	Secreted	0	0	22.9396	1	1	1
O15144	Actin-related protein 2/3 complex subunit 2	ARPC2	Cytoplasm	0	0	22.1698	1	2	4
Q99497	Protein DJ-1	PARK7	Cell membrane	0	21.5245	21.7262	1	3	3
P31939	Bifunctional purine biosynthesis protein PURH	ATIC	Unknown	0	0	21.3341	1	3	6
Q96KP4	Cytosolic non-specific dipeptidase	CNDP2	Cytoplasm	0	21.5362	22.2685	1	4	6
Q03154	Aminoacylase-1	ACY1	Cytoplasm	0	0	19.7234	1	0	2
Q13200	26S proteasome non-ATPase regulatory subunit 2	PSMD2	Unknown	0	0	19.9332	1	1	3
Q08431	Lactadherin	MFGE8	Membrane	0	22.8535	23.8638	1	4	3
Q01469	Fatty acid-binding protein, epidermal	FABP5	Cytoplasm	0	21.0485	20.239	1	2	2
P62249	40S ribosomal protein S16	RPS16	Unknown	0	0	21.3872	1	1	2
Q9H444	Charged multivesicular body protein 4b	CHMP4B	Cytoplasm	0	22.1111	21.4372	1	2	5
O43776	Asparagine--tRNA ligase, cytoplasmic	NARS	Cytoplasm	0	0	20.4365	1	1	2
P14868	Aspartate--tRNA ligase, cytoplasmic	DARS	Cytoplasm	0	0	21.3035	1	1	6
Q07020	60S ribosomal protein L18	RPL18	Cytoplasm	0	0	20.8273	1	1	2
P63218	Guanine nucleotide-binding protein G(I)/G(S)/G(O) subunit gamma-5	GNG5	Cell membrane	0	0	20.4199	1	1	1
O43633	Charged multivesicular body protein 2a	CHMP2A	Late endosome membrane	0	0	18.4095	1	1	1
P22234	Multifunctional protein ADE2	PAICS	Unknown	0	0	21.8442	1	2	5
P25705	ATP synthase subunit alpha, mitochondrial	ATP5A1	Mitochondrion inner membrane	0	0	21.6596	1	1	8
P30044	Peroxiredoxin-5, mitochondrial	PRDX5	Mitochondrion	0	0	20.274	1	0	2
P29692	Elongation factor 1-delta	EEF1D	Nucleus	0	0	19.7635	1	1	2
P32942	Intercellular adhesion molecule 3	ICAM3	Membrane	0	22.8936	23.1975	1	4	6
Q96IU4	Alpha/beta hydrolase domain-containing protein 14B	ABHD14B	Cytoplasm	0	0	20.4735	1	0	2
O00161	Synaptosomal-associated protein 23	SNAP23	Cell membrane	0	21.771	22.387	1	3	4
P62277	40S ribosomal protein S13	RPS13	Unknown	0	0	0	1	1	0
P49588	Alanine--tRNA ligase, cytoplasmic	AARS	Cytoplasm	0	0	21.8771	1	4	4
P61978	Heterogeneous nuclear ribonucleoprotein K	HNRNPK	Cytoplasm	0	0	19.1816	1	1	1
P30050	60S ribosomal protein L12	RPL12	Unknown	0	0	19.7637	1	1	2
P50502	Hsc70-interacting protein	ST13	Cytoplasm	0	21.8127	22.1931	1	4	4
Q9NQW7	Xaa-Pro aminopeptidase 1	XPNPEP1	Cytoplasm	0	17.5527	0	1	1	1
P04040	Catalase	CAT	Peroxisome	0	21.9515	21.4931	1	4	4
Q9H9H4	Vacuolar protein sorting-associated protein 37B	VPS37B	Late endosome membrane	0	0	20.2835	1	1	2
Q9UK41	Vacuolar protein sorting-associated protein 28 homolog	VPS28	Cell membrane	0	0	21.3806	1	1	2
P36578	60S ribosomal protein L4	RPL4	Unknown	0	20.2994	0	1	1	2
P39023	60S ribosomal protein L3	RPL3	Nucleus	0	0	19.7663	1	1	1
Q04941	Proteolipid protein 2	PLP2	Membrane	0	23.204	0	1	1	1
Q9NX76	CKLF-like MARVEL transmembrane domain-containing protein 6	CMTM6	Membrane	0	0	21.2242	1	1	1
Q96TA1	Niban-like protein 1	FAM129B	Cytoplasm	0	22.7129	21.9065	1	4	7
P62263	40S ribosomal protein S14	RPS14	Unknown	0	0	21.1462	1	1	3
Q9P2B2	Prostaglandin F2 receptor negative regulator	PTGFRN	Endoplasmic reticulum membrane	0	0	21.5452	1	2	4
P12268	Inosine-5-monophosphate dehydrogenase 2	IMPDH2	Cytoplasm	0	19.8808	19.9136	1	2	2
Q9P265	Disco-interacting protein 2 homolog B	DIP2B	Unknown	0	20.089	20.9418	1	5	7
P28838	Cytosol aminopeptidase	LAP3	Cytoplasm	0	0	20.7307	1	1	4
P18621	60S ribosomal protein L17	RPL17	Unknown	0	0	18.4155	1	0	1
P62917	60S ribosomal protein L8	RPL8	Cytoplasm	0	0	20.7242	1	1	2
P62888	60S ribosomal protein L30	RPL30	Unknown	0	20.48	0	1	1	1
Q92542	Nicastrin	NCSTN	Membrane	0	0	19.8022	1	2	2
Q9UQ80	Proliferation-associated protein 2G4	PA2G4	Cytoplasm	0	0	17.7482	1	1	2
Q8N5I2	Arrestin domain-containing protein 1	ARRDC1	Unknown	0	0	18.8744	1	0	1
Q15828	Cystatin-M	CST6	Secreted	0	0	19.2979	1	0	2
P39019	40S ribosomal protein S19	RPS19	Nucleus	0	0	20.5166	1	1	2
Q13835	Plakophilin-1	PKP1	Nucleus	0	21.1241	0	1	2	2
P04080	Cystatin-B	CSTB	Cytoplasm	0	0	20.0936	1	1	1
Q9UI08	Ena/VASP-like protein	EVL	Cytoplasm	0	0	19.9029	1	1	2
P61313	60S ribosomal protein L15	RPL15	Unknown	0	20.3319	0	1	1	1
Q9NRY6	Phospholipid scramblase 3	PLSCR3	Mitochondrion membrane	0	0	19.9218	1	2	1
Q12907	Vesicular integral-membrane protein VIP36	LMAN2	Endoplasmic reticulum-Golgi intermediate compartment membrane	0	0	0	1	1	1
P84098	60S ribosomal protein L19	RPL19	Unknown	0	0	19.7104	1	1	1
O75791	GRB2-related adapter protein 2	GRAP2	Nucleus	0	21.488	21.3971	1	2	3
Q00839	Heterogeneous nuclear ribonucleoprotein U	HNRNPU	Nucleus	0	0	18.4474	1	0	1
Q9NP79	Vacuolar protein sorting-associated protein VTA1 homolog	VTA1	Cytoplasm	0	0	18.1734	1	1	1
Q99808	Equilibrative nucleoside transporter 1	SLC29A1	Basolateral cell membrane	0	21.9826	21.4785	1	2	3
Q9H299	SH3 domain-binding glutamic acid-rich-like protein 3	SH3BGRL3	Cytoplasm	0	0	19.565	1	1	1
O75368	SH3 domain-binding glutamic acid-rich-like protein	SH3BGRL	Unknown	0	0	22.5665	1	1	3
P62942	Peptidyl-prolyl cis-trans isomerase FKBP1A	FKBP1A	Cytoplasm	0	0	21.6393	1	1	2
P62750	60S ribosomal protein L23a	RPL23A	Unknown	0	19.5181	0	1	1	1
Q99613	Eukaryotic translation initiation factor 3 subunit C	EIF3C	Cytoplasm	0	0	17.1192	1	0	1
Q9Y639	Neuroplastin	NPTN	Cell membrane	0	21.0023	0	1	1	2
Q9BXI6	TBC1 domain family member 10A	TBC1D10A	Cell projection	0	0	19.2315	1	1	2
P45974	Ubiquitin carboxyl-terminal hydrolase 5	USP5	Unknown	0	0	19.8264	1	1	2
P15586	N-acetylglucosamine-6-sulfatase	GNS	Lysosome	0	21.6402	22.3017	1	4	4
O95865	N(G),N(G)-dimethylarginine dimethylaminohydrolase 2	DDAH2	Cytoplasm	0	0	20.9377	1	2	3
Q96FZ7	Charged multivesicular body protein 6	CHMP6	Endomembrane system	0	0	21.2735	1	1	3
P25685	DnaJ homolog subfamily B member 1	DNAJB1	Cytoplasm	0	22.5325	0	1	1	1
O14908	PDZ domain-containing protein GIPC1	GIPC1	Cytoplasm	0	0	17.6124	1	1	1
P51570	Galactokinase	GALK1	Unknown	0	0	20.3339	1	0	3
Q9NQR4	Omega-amidase NIT2	NIT2	Cytoplasm	0	0	18.9677	1	1	1
P48426	Phosphatidylinositol 5-phosphate 4-kinase type-2 alpha	PIP4K2A	Cell membrane	0	0	21.023	1	1	4
O75044	SLIT-ROBO Rho GTPase-activating protein 2	SRGAP2	Cell membrane	0	20.1138	0	1	2	1
Q96C19	EF-hand domain-containing protein D2	EFHD2	Membrane raft	0	0	19.9206	1	1	2
Q13765	Nascent polypeptide-associated complex subunit alpha	NACA	Cytoplasm	0	19.193	19.6128	1	2	2
P05089	Arginase-1	ARG1	Cytoplasm	0	21.8878	21.8776	1	3	3
Q9Y266	Nuclear migration protein nudC	NUDC	Cytoplasm	0	0	19.0488	1	1	2
P22676	Calretinin	CALB2	Unknown	0	23.3855	23.7414	1	6	6
Q9H0H5	Rac GTPase-activating protein 1	RACGAP1	Nucleus	0	19.4191	19.1445	1	2	3
P01040	Cystatin-A	CSTA	Cytoplasm	0	21.9929	21.4322	1	3	3
P53992	Protein transport protein Sec24C	SEC24C	Cytoplasm	0	0	19.2956	1	0	1
Q9H1C7	Cysteine-rich and transmembrane domain-containing protein 1	CYSTM1	Membrane	0	0	20.8633	1	1	1
P98172	Ephrin-B1	EFNB1	Membrane	0	20.2389	20.6189	1	2	3
Q5T749	Keratinocyte proline-rich protein	KPRP	Cytoplasm	0	21.5407	0	1	2	1
P51828	Adenylate cyclase type 7	ADCY7	Membrane	0	0	18.0163	1	0	2
O60664	Perilipin-3	PLIN3	Cytoplasm	0	20.2657	20.7241	1	3	4
P26447	Protein S100-A4	S100A4	Unknown	0	0	23.127	1	2	5
Q10589	Bone marrow stromal antigen 2	BST2	Golgi apparatus	0	0	19.5208	1	2	2
Q9C0B5	Palmitoyltransferase ZDHHC5	ZDHHC5	Cell membrane	0	0	19.6604	1	1	2
Q16610	Extracellular matrix protein 1	ECM1	Secreted	0	0	19.4938	1	0	1
Q15334	Lethal(2) giant larvae protein homolog 1	LLGL1	Early endosome membrane	0	0	18.7276	1	1	1
O60234	Glia maturation factor gamma	GMFG	Unknown	0	21.2915	21.4291	1	2	2
P43358	Melanoma-associated antigen 4	MAGEA4	Unknown	0	22.631	22.8065	1	3	5
O75342	Arachidonate 12-lipoxygenase, 12R-type	ALOX12B	Cytoplasm	0	19.3394	0	1	2	2
Q96CS7	Pleckstrin homology domain-containing family B member 2	PLEKHB2	Recycling endosome membrane	0	0	21.1193	1	1	1
Q8TF72	Protein Shroom3	SHROOM3	Cell junction	0	0	22.9035	1	1	1
Q7Z403	Transmembrane channel-like protein 6	TMC6	Endoplasmic reticulum membrane	0	0	18.817	1	0	2
Q9Y5S1	Transient receptor potential cation channel subfamily V member 2	TRPV2	Cell membrane	0	0	20.7491	1	1	3
Q70J99	Protein unc-13 homolog D	UNC13D	Cytoplasm	0	0	19.8629	1	3	5
O94886	CSC1-like protein 1	TMEM63A	Lysosome membrane	0	0	22.55	1	1	1
P42768	Wiskott-Aldrich syndrome protein	WAS	Cytoplasm	0	0	19.7455	1	2	2
Q969T9	WW domain-binding protein 2	WBP2	Unknown	0	0	21.1933	1	1	3
Q9UBD9	Cardiotrophin-like cytokine factor 1	CLCF1	Secreted	0	0	21.2777	1	1	1
Q15517	Corneodesmosin	CDSN	Secreted	0	21.4758	0	1	1	1
Q14242	P-selectin glycoprotein ligand 1	SELPLG	Membrane	0	0	23.082	1	1	1
Q9UIB8	SLAM family member 5	CD84	Cell membrane	0	21.6018	22.1604	1	2	4
Q6UWP8	Suprabasin	SBSN	Secreted	0	0	19.735	1	1	1
Q13094	Lymphocyte cytosolic protein 2	LCP2	Cytoplasm	0	0	19.3326	1	0	2
Q5XG92	Carboxylesterase 4A	CES4A	Secreted	0	26.0079	0	1	1	1
Q7Z6I6	Rho GTPase-activating protein 30	ARHGAP30	Cytoplasmic vesicle	0	0	18.9622	1	1	3
P12318	Low affinity immunoglobulin gamma Fc region receptor II-a	FCGR2A	Cell membrane	0	0	19.4235	1	1	1
P08123	Collagen alpha-2(I) chain	COL1A2	Secreted	0	0	15.9991	0	0	1
Q58EX2	Protein sidekick-2	SDK2	Membrane	0	0	18.6721	0	0	3
O60763	General vesicular transport factor p115	USO1	Cytoplasm	0	0	17.0543	0	0	2
P61106	Ras-related protein Rab-14	RAB14	Recycling endosome	0	20.2161	20.4118	0	4	4
P62330	ADP-ribosylation factor 6	ARF6	Golgi apparatus	0	20.8564	21.7379	0	2	4
Q13636	Ras-related protein Rab-31	RAB31	Golgi apparatus	0	0	17.4829	0	0	2
Q9UL25	Ras-related protein Rab-21	RAB21	Endoplasmic reticulum membrane	0	18.7187	0	0	1	0
P36406	E3 ubiquitin-protein ligase TRIM23	TRIM23	Endomembrane system	0	0	18.6407	0	1	1
Q9NXU5	ADP-ribosylation factor-like protein 15	ARL15	Unknown	0	0	19.4823	0	1	2
Q9BQA1	Methylosome protein 50	WDR77	Nucleus	0	0	16.7803	0	0	1
P53621	Coatomer subunit alpha	COPA	Cytoplasm	0	0	18.9369	0	0	2
P35606	Coatomer subunit beta	COPB2	Cytoplasm	0	0	18.7439	0	1	2
Q9BR76	Coronin-1B	CORO1B	Cytoplasm	0	0	20.0952	0	1	2
Q9Y3F4	Serine-threonine kinase receptor-associated protein	STRAP	Cytoplasm	0	0	0	0	0	2
P36894	Bone morphogenetic protein receptor type-1A	BMPR1A	Membrane	0	0	16.9582	0	0	1
P52333	Tyrosine-protein kinase JAK3	JAK3	Endomembrane system	0	0	17.2818	0	0	1
P23458	Tyrosine-protein kinase JAK1	JAK1	Endomembrane system	0	0	20.6512	0	1	3
P05771	Protein kinase C beta type	PRKCB	Cytoplasm	0	0	17.2975	0	0	1
P41240	Tyrosine-protein kinase CSK	CSK	Cytoplasm	0	20.2888	21.1875	0	2	4
Q8TD19	Serine/threonine-protein kinase Nek9	NEK9	Cytoplasm	0	0	17.3774	0	0	1
Q9H2G2	STE20-like serine/threonine-protein kinase	SLK	Cytoplasm	0	0	18.297	0	1	2
Q9UHD2	Serine/threonine-protein kinase TBK1	TBK1	Cytoplasm	0	0	0	0	0	1
P17252	Protein kinase C alpha type	PRKCA	Cytoplasm	0	19.4603	0	0	2	1
P28482	Mitogen-activated protein kinase 1	MAPK1	Cytoplasm	0	0	18.8549	0	0	2
Q9UHY1	Nuclear receptor-binding protein	NRBP1	Cytoplasm	0	0	0	0	1	1
Q9Y6E0	Serine/threonine-protein kinase 24	STK24	Cytoplasm	0	20.917	20.4633	0	2	3
P08069	Insulin-like growth factor 1 receptor	IGF1R	Cell membrane	0	0	16.2852	0	0	2
Q2M2I8	AP2-associated protein kinase 1	AAK1	Cell membrane	0	0	16.3805	0	0	1
P10398	Serine/threonine-protein kinase A-Raf	ARAF	Unknown	0	0	18.4574	0	0	2
P29401	Transketolase	TKT	Unknown	0	21.5448	21.74	0	5	6
Q92614	Unconventional myosin-XVIIIa	MYO18A	Endoplasmic reticulum-Golgi intermediate compartment	0	0	0	0	0	1
O96019	Actin-like protein 6A	ACTL6A	Nucleus	0	0	18.7684	0	1	1
P46459	Vesicle-fusing ATPase	NSF	Cytoplasm	0	0	18.704	0	0	2
Q15645	Pachytene checkpoint protein 2 homolog	TRIP13	Unknown	0	0	18.3041	0	0	1
Q00653	Nuclear factor NF-kappa-B p100 subunit	NFKB2	Nucleus	0	17.5188	0	0	1	1
P23284	Peptidyl-prolyl cis-trans isomerase B	PPIB	Endoplasmic reticulum lumen	0	20.3952	0	0	2	1
P60981	Destrin	DSTN	Unknown	0	0	20.7395	0	1	2
P13612	Integrin alpha-4	ITGA4	Membrane	0	0	19.29	0	0	2
P17301	Integrin alpha-2	ITGA2	Membrane	0	0	17.8022	0	0	2
P11049	Leukocyte antigen CD37	CD37	Membrane	0	0	22.3058	0	0	2
P48509	CD151 antigen	CD151	Membrane	0	0	17.0791	0	1	1
P19397	Leukocyte surface antigen CD53	CD53	Cell membrane	0	22.1234	0	0	1	2
P10809	60 kDa heat shock protein, mitochondrial	HSPD1	Mitochondrion matrix	0	0	20.8335	0	0	6
O14983	Sarcoplasmic/endoplasmic reticulum calcium ATPase 1	ATP2A1	Endoplasmic reticulum membrane	0	0	16.6267	0	0	1
P50454	Serpin H1	SERPINH1	Endoplasmic reticulum lumen	0	0	16.4612	0	0	1
P29508	Serpin B3	SERPINB3	Cytoplasm	0	0	20.8472	0	2	2
P35237	Serpin B6	SERPINB6	Cytoplasm	0	0	19.3913	0	0	2
Q96P63	Serpin B12	SERPINB12	Cytoplasm	0	23.1031	22.3293	0	6	4
Q9H4A4	Aminopeptidase B	RNPEP	Secreted	0	0	20.295	0	0	3
Q96BS2	Calcineurin B homologous protein 3	TESC	Nucleus	0	0	19.5416	0	1	1
P62158	Calmodulin	CALM1	Cytoplasm	0	20.2881	0	0	2	2
P08590	Myosin light chain 3	MYL3	Unknown	0	0	18.5726	0	0	1
P60660	Myosin light polypeptide 6	MYL6	Unknown	0	0	20.0024	0	1	2
Q9Y696	Chloride intracellular channel protein 4	CLIC4	Cytoplasm	0	0	20.1507	0	1	3
Q9H3N1	Thioredoxin-related transmembrane protein 1	TMX1	Membrane	0	0	18.6318	0	0	1
O00391	Sulfhydryl oxidase 1	QSOX1	Golgi apparatus membrane	0	0	0	0	0	1
Q15084	Protein disulfide-isomerase A6	PDIA6	Endoplasmic reticulum lumen	0	0	19.4866	0	0	3
P07237	Protein disulfide-isomerase	P4HB	Endoplasmic reticulum lumen	0	20.6054	0	0	2	1
P13667	Protein disulfide-isomerase A4	PDIA4	Endoplasmic reticulum lumen	0	0	0	0	0	1
P30101	Protein disulfide-isomerase A3	PDIA3	Endoplasmic reticulum	0	22.5865	22.446	0	4	6
O43396	Thioredoxin-like protein 1	TXNL1	Cytoplasm	0	0	20.2096	0	2	2
O14818	Proteasome subunit alpha type-7	PSMA7	Cytoplasm	0	21.93	22.3798	0	4	6
O76003	Glutaredoxin-3	GLRX3	Cytoplasm	0	0	19.3177	0	1	1
P20618	Proteasome subunit beta type-1	PSMB1	Cytoplasm	0	0	20.992	0	1	4
P25786	Proteasome subunit alpha type-1	PSMA1	Cytoplasm	0	22.1567	21.633	0	2	4
P28066	Proteasome subunit alpha type-5	PSMA5	Cytoplasm	0	21.8969	22.2517	0	2	3
P35080	Profilin-2	PFN2	Cytoplasm	0	0	18.4086	0	0	1
O15523	ATP-dependent RNA helicase DDX3Y	DDX3Y	Cytoplasm	0	0	19.0045	0	1	2
P19961	Alpha-amylase 2B	AMY2B	Secreted	0	21.1614	0	0	2	1
P21359	Neurofibromin	NF1	Nucleus	0	0	0	0	0	1
Q13641	Trophoblast glycoprotein	TPBG	Cell membrane	0	0	0	0	0	1
P05161	Ubiquitin-like protein ISG15	ISG15	Cytoplasm	0	0	20.3651	0	0	2
Q9UHD9	Ubiquilin-2	UBQLN2	Cytoplasm	0	0	17.4298	0	0	1
P41226	Ubiquitin-like modifier-activating enzyme 7	UBA7	Unknown	0	0	18.9335	0	0	2
P13727	Bone marrow proteoglycan	PRG2	Secreted	0	0	19.4422	0	0	1
P51659	Peroxisomal multifunctional enzyme type 2	HSD17B4	Peroxisome	0	0	17.1469	0	0	2
Q13268	Dehydrogenase/reductase SDR family member 2, mitochondrial	DHRS2	Mitochondrion matrix	0	0	16.2146	0	0	1
P15529	Membrane cofactor protein	CD46	Cytoplasmic vesicle	0	0	19.8385	0	0	1
Q9BUT1	3-hydroxybutyrate dehydrogenase type 2	BDH2	Cytoplasm	0	0	0	0	1	0
P16152	Carbonyl reductase [NADPH] 1	CBR1	Cytoplasm	0	20.7067	0	0	1	1
P08174	Complement decay-accelerating factor	CD55	Cell membrane	0	20.4517	20.297	0	2	2
P52565	Rho GDP-dissociation inhibitor 1	ARHGDIA	Cytoplasm	0	21.8946	22.4006	0	3	3
P18669	Phosphoglycerate mutase 1	PGAM1	Unknown	0	0	20.6633	0	0	4
P49189	4-trimethylaminobutyraldehyde dehydrogenase	ALDH9A1	Cytoplasm	0	0	18.5206	0	2	1
Q06124	Tyrosine-protein phosphatase non-receptor type 11	PTPN11	Cytoplasm	0	18.5505	0	0	2	1
Q92692	Nectin-2	PVRL2	Cell membrane	0	20.8509	20.9476	0	2	2
O95336	6-phosphogluconolactonase	PGLS	Cytoplasm	0	0	18.3126	0	1	1
O00182	Galectin-9	LGALS9	Cytoplasm	0	19.4815	19.6373	0	3	3
P47929	Galectin-7	LGALS7	Cytoplasm	0	0	20.2978	0	3	3
Q00013	55 kDa erythrocyte membrane protein	MPP1	Membrane	0	0	0	0	0	1
P33176	Kinesin-1 heavy chain	KIF5B	Cytoplasm	0	0	20.36	0	1	4
Q92973	Transportin-1	TNPO1	Cytoplasm	0	0	20.0236	0	1	2
O15484	Calpain-5	CAPN5	Unknown	0	0	22.1388	0	1	4
P22626	Heterogeneous nuclear ribonucleoproteins A2/B1	HNRNPA2B1	Nucleus	0	0	17.7665	0	0	2
P49327	Fatty acid synthase	FASN	Cytoplasm	0	20.7842	22.0052	0	3	11
P11940	Polyadenylate-binding protein 1	PABPC1	Cytoplasm	0	0	16.6633	0	0	3
P04792	Heat shock protein beta-1	HSPB1	Cytoplasm	0	21.6548	22.0346	0	2	3
O75874	Isocitrate dehydrogenase [NADP] cytoplasmic	IDH1	Cytoplasm	0	21.4972	22.1929	0	3	3
Q8WWI5	Choline transporter-like protein 1	SLC44A1	Cell membrane	0	19.7092	19.9401	0	2	2
P50148	Guanine nucleotide-binding protein G(q) subunit alpha	GNAQ	Nucleus	0	0	21.2349	0	1	4
P68036	Ubiquitin-conjugating enzyme E2 L3	UBE2L3	Nucleus	0	0	18.3367	0	1	1
Q14697	Neutral alpha-glucosidase AB	GANAB	Endoplasmic reticulum	0	0	0	0	0	1
P61086	Ubiquitin-conjugating enzyme E2 K	UBE2K	Cytoplasm	0	0	0	0	1	2
P62136	Serine/threonine-protein phosphatase PP1-alpha catalytic subunit	PPP1CA	Cytoplasm	0	0	17.4897	0	1	3
Q08209	Serine/threonine-protein phosphatase 2B catalytic subunit alpha isoform	PPP3CA	Cell membrane	0	0	18.3254	0	1	2
P14550	Alcohol dehydrogenase [NADP(+)]	AKR1A1	Unknown	0	0	17.9758	0	0	2
Q8WTV0	Scavenger receptor class B member 1	SCARB1	Cell membrane	0	0	20.3766	0	2	1
P43007	Neutral amino acid transporter A	SLC1A4	Membrane	0	0	19.6122	0	0	2
P53618	Coatomer subunit beta	COPB1	Cytoplasm	0	0	0	0	1	0
P63010	AP-2 complex subunit beta	AP2B1	Cell membrane	0	20.2821	20.2782	0	2	5
P38606	V-type proton ATPase catalytic subunit A	ATP6V1A	Unknown	0	20.3864	0	0	3	3
Q99829	Copine-1	CPNE1	Unknown	0	0	19.3006	0	1	2
P62195	26S protease regulatory subunit 8	PSMC5	Cytoplasm	0	18.8874	0	0	2	1
P35998	26S protease regulatory subunit 7	PSMC2	Cytoplasm	0	0	20.6661	0	2	2
O60884	DnaJ homolog subfamily A member 2	DNAJA2	Membrane	0	0	18.3303	0	1	2
P31689	DnaJ homolog subfamily A member 1	DNAJA1	Membrane	0	0	20.7229	0	1	1
P09543	2,3-cyclic-nucleotide 3-phosphodiesterase	CNP	Membrane	0	20.9293	22.1755	0	2	4
P22735	Protein-glutamine gamma-glutamyltransferase K	TGM1	Membrane	0	20.2372	20.348	0	6	2
P27824	Calnexin	CANX	Endoplasmic reticulum membrane	0	0	18.8168	0	0	2
Q86VP6	Cullin-associated NEDD8-dissociated protein 1	CAND1	Cytoplasm	0	20.7159	21.0591	0	2	6
Q16555	Dihydropyrimidinase-related protein 2	DPYSL2	Cytoplasm	0	0	18.4138	0	2	3
P54709	Sodium/potassium-transporting ATPase subunit beta-3	ATP1B3	Cell membrane	0	0	20.0332	0	1	3
O75340	Programmed cell death protein 6	PDCD6	Nucleus membrane	0	0	20.321	0	1	1
P00505	Aspartate aminotransferase, mitochondrial	GOT2	Mitochondrion matrix	0	0	16.6765	0	0	1
P17174	Aspartate aminotransferase, cytoplasmic	GOT1	Cytoplasm	0	20.3289	20.5681	0	2	3
P31948	Stress-induced-phosphoprotein 1	STIP1	Cytoplasm	0	0	22.1817	0	0	5
Q9H3U1	Protein unc-45 homolog A	UNC45A	Cytoplasm	0	0	18.3988	0	0	1
Q02790	Peptidyl-prolyl cis-trans isomerase FKBP4	FKBP4	Cytoplasm	0	20.2947	0	0	3	1
Q86TV6	Tetratricopeptide repeat protein 7B	TTC7B	Unknown	0	0	18.8641	0	0	2
P61764	Syntaxin-binding protein 1	STXBP1	Cytoplasm	0	0	18.2944	0	1	3
Q96AG4	Leucine-rich repeat-containing protein 59	LRRC59	Microsome membrane	0	0	20.5297	0	0	1
P30046	D-dopachrome decarboxylase	DDT	Cytoplasm	0	0	18.7285	0	1	1
Q15019	Septin-2	SEPT2	Cytoplasm	0	0	20.0395	0	1	2
Q16181	Septin-7	SEPT7	Cytoplasm	0	0	21.2374	0	2	5
Q92905	COP9 signalosome complex subunit 5	COPS5	Cytoplasm	0	0	17.3153	0	0	1
Q9UHD8	Septin-9	SEPT9	Cytoplasm	0	20.8715	21.3348	0	4	4
O00487	26S proteasome non-ATPase regulatory subunit 14	PSMD14	Unknown	0	0	19.2859	0	1	1
Q06323	Proteasome activator complex subunit 1	PSME1	Unknown	0	0	19.9476	0	0	3
Q15404	Ras suppressor protein 1	RSU1	Unknown	0	0	17.5056	0	1	1
Q9UL46	Proteasome activator complex subunit 2	PSME2	Unknown	0	0	20.895	0	0	2
Q16851	UTP--glucose-1-phosphate uridylyltransferase	UGP2	Cytoplasm	0	0	21.169	0	2	5
P50570	Dynamin-2	DNM2	Cytoplasm	0	0	20.0761	0	3	4
Q9BY43	Charged multivesicular body protein 4a	CHMP4A	Cytoplasmic vesicle membrane	0	0	19.9403	0	1	2
Q15836	Vesicle-associated membrane protein 3	VAMP3	Membrane	0	0	18.9399	0	0	1
O15439	Multidrug resistance-associated protein 4	ABCC4	Membrane	0	0	20.2699	0	1	5
P41250	Glycine--tRNA ligase	GARS	Cytoplasm	0	0	20.1796	0	1	2
O15498	Synaptobrevin homolog YKT6	YKT6	Cytoplasm	0	0	18.6537	0	0	2
P33527	Multidrug resistance-associated protein 1	ABCC1	Cell membrane	0	0	19.0263	0	2	3
P00441	Superoxide dismutase [Cu-Zn]	SOD1	Cytoplasm	0	21.4936	21.926	0	2	2
P11171	Protein 4.1	EPB41	Cytoplasm	0	0	20.742	0	2	4
Q96QK1	Vacuolar protein sorting-associated protein 35	VPS35	Cytoplasm	0	0	17.0822	0	0	1
P21796	Voltage-dependent anion-selective channel protein 1	VDAC1	Mitochondrion outer membrane	0	0	18.8738	0	1	1
P45880	Voltage-dependent anion-selective channel protein 2	VDAC2	Mitochondrion outer membrane	0	19.178	19.849	0	2	2
P23219	Prostaglandin G/H synthase 1	PTGS1	Microsome membrane	0	0	0	0	0	1
P07741	Adenine phosphoribosyltransferase	APRT	Cytoplasm	0	0	0	0	0	2
P21399	Cytoplasmic aconitate hydratase	ACO1	Cytoplasm	0	21.265	20.4675	0	2	3
P01130	Low-density lipoprotein receptor	LDLR	Cell membrane	0	0	19.0505	0	1	1
P13688	Carcinoembryonic antigen-related cell adhesion molecule 1	CEACAM1	Cell membrane	0	0	19.4266	0	0	1
P48960	CD97 antigen	CD97	Cell membrane	0	21.7181	21.7498	0	4	4
O95782	AP-2 complex subunit alpha-1	AP2A1	Cell membrane	0	17.5931	0	0	1	2
P62913	60S ribosomal protein L11	RPL11	Nucleus	0	0	19.8062	0	0	1
P48060	Glioma pathogenesis-related protein 1	GLIPR1	Membrane	0	0	21.2586	0	0	1
Q13277	Syntaxin-3	STX3	Membrane	0	0	18.949	0	1	3
P42338	Phosphatidylinositol 4,5-bisphosphate 3-kinase catalytic subunit beta isoform	PIK3CB	Cytoplasm	0	0	0	0	0	1
P42356	Phosphatidylinositol 4-kinase alpha	PI4KA	Cytoplasm	0	20.2683	20.9885	0	4	6
Q12846	Syntaxin-4	STX4	Cell membrane	0	21.2394	0	0	1	3
Q9HC38	Glyoxalase domain-containing protein 4	GLOD4	Mitochondrion	0	0	20.8812	0	1	2
P14317	Hematopoietic lineage cell-specific protein	HCLS1	Membrane	0	0	20.8178	0	1	4
P37837	Transaldolase	TALDO1	Cytoplasm	0	0	20.0103	0	2	3
O15145	Actin-related protein 2/3 complex subunit 3	ARPC3	Cytoplasm	0	21.958	21.372	0	2	3
Q9UJU6	Drebrin-like protein	DBNL	Cytoplasm	0	0	18.9174	0	0	1
P12955	Xaa-Pro dipeptidase	PEPD	Unknown	0	0	20.2175	0	2	3
Q04760	Lactoylglutathione lyase	GLO1	Unknown	0	22.981	22.9074	0	3	6
P55060	Exportin-2	CSE1L	Cytoplasm	0	0	19.3055	0	2	2
P10644	cAMP-dependent protein kinase type I-alpha regulatory subunit	PRKAR1A	Cell membrane	0	0	19.2274	0	0	2
P55160	Nck-associated protein 1-like	NCKAP1L	Cell membrane	0	0	19.9648	0	0	3
Q9BZQ8	Protein Niban	FAM129A	Cytoplasm	0	21.6049	21.8728	0	3	4
P80723	Brain acid soluble protein 1	BASP1	Cell membrane	0	0	20.0638	0	2	4
P55209	Nucleosome assembly protein 1-like 1	NAP1L1	Nucleus	0	0	19.0291	0	1	1
P07910	Heterogeneous nuclear ribonucleoproteins C1/C2	HNRNPC	Nucleus	0	0	0	0	0	1
Q9Y376	Calcium-binding protein 39	CAB39	Cytoplasm	0	0	19.0925	0	1	1
P00492	Hypoxanthine-guanine phosphoribosyltransferase	HPRT1	Cytoplasm	0	0	21.155	0	1	2
P36639	7,8-dihydro-8-oxoguanine triphosphatase	NUDT1	Cytoplasm	0	19.3328	0	0	1	1
P19440	Gamma-glutamyltranspeptidase 1	GGT1	Cell membrane	0	20.7139	21.0876	0	2	4
O75695	Protein XRP2	RP2	Cell membrane	0	0	20.164	0	1	2
P54619	5-AMP-activated protein kinase subunit gamma-1	PRKAG1	Unknown	0	0	19.2679	0	1	2
Q9H0Q0	Protein FAM49A	FAM49A	Unknown	0	0	18.4169	0	2	2
Q9NUQ9	Protein FAM49B	FAM49B	Unknown	0	21.2058	21.2662	0	3	5
Q9UKK9	ADP-sugar pyrophosphatase	NUDT5	Unknown	0	0	18.4941	0	1	1
P01857	Ig gamma-1 chain C region	IGHG1	Secreted	0	25.466	24.1382	0	2	2
P06702	Protein S100-A9	S100A9	Secreted	0	0	21.09	0	1	1
P62851	40S ribosomal protein S25	RPS25	Unknown	0	0	20.6249	0	1	1
P56537	Eukaryotic translation initiation factor 6	EIF6	Cytoplasm	0	0	20.694	0	0	1
P62316	Small nuclear ribonucleoprotein Sm D2	SNRPD2	Cytoplasm	0	0	17.2948	0	1	1
O15031	Plexin-B2	PLXNB2	Cell membrane	0	21.1202	21.4636	0	2	6
O43242	26S proteasome non-ATPase regulatory subunit 3	PSMD3	Unknown	0	0	19.7365	0	0	3
Q9UI42	Carboxypeptidase A4	CPA4	Secreted	0	19.4715	0	0	2	0
P09668	Pro-cathepsin H	CTSH	Lysosome	0	0	0	0	0	1
P29144	Tripeptidyl-peptidase 2	TPP2	Cytoplasm	0	0	17.7323	0	0	1
P23381	Tryptophan--tRNA ligase, cytoplasmic	WARS	Cytoplasm	0	0	18.8596	0	1	2
Q9NZZ3	Charged multivesicular body protein 5	CHMP5	Cytoplasm	0	0	19.5783	0	0	1
O60749	Sorting nexin-2	SNX2	Early endosome membrane	0	0	17.3177	0	0	1
Q9Y5X1	Sorting nexin-9	SNX9	Cytoplasmic vesicle membrane	0	0	0	0	0	1
P55884	Eukaryotic translation initiation factor 3 subunit B	EIF3B	Cytoplasm	0	0	16.0139	0	0	1
Q92597	Protein NDRG1	NDRG1	Cytoplasm	0	0	18.0571	0	1	1
P01876	Ig alpha-1 chain C region	IGHA1	Unknown	0	21.4262	20.4273	0	4	2
P61626	Lysozyme C	LYZ	Secreted	0	20.956	20.6441	0	2	3
P60866	40S ribosomal protein S20	RPS20	Cytoplasm	0	0	20.2194	0	0	1
Q9NR12	PDZ and LIM domain protein 7	PDLIM7	Cytoplasm	0	0	18.6893	0	0	1
P36871	Phosphoglucomutase-1	PGM1	Cytoplasm	0	0	18.0202	0	0	1
P01591	Immunoglobulin J chain	IGJ	Secreted	0	19.397	0	0	1	1
Q13404	Ubiquitin-conjugating enzyme E2 variant 1	UBE2V1	Nucleus	0	20.7161	21.24	0	3	3
P11717	Cation-independent mannose-6-phosphate receptor	IGF2R	Lysosome membrane	0	19.1611	19.342	0	2	2
Q9H7P6	Multivesicular body subunit 12B	MVB12B	Endosome	0	0	20.1417	0	1	2
P48444	Coatomer subunit delta	ARCN1	Cytoplasm	0	0	17.3315	0	1	1
P12277	Creatine kinase B-type	CKB	Cytoplasm	0	21.5785	21.9095	0	2	5
Q96EY5	Multivesicular body subunit 12A	MVB12A	Cytoplasm	0	19.212	0	0	1	2
P35268	60S ribosomal protein L22	RPL22	Unknown	0	0	19.6134	0	1	1
P30043	Flavin reductase (NADPH)	BLVRB	Cytoplasm	0	0	19.2599	0	1	2
O15511	Actin-related protein 2/3 complex subunit 5	ARPC5	Cytoplasm	0	0	19.779	0	1	1
P24666	Low molecular weight phosphotyrosine protein phosphatase	ACP1	Cytoplasm	0	0	18.8566	0	0	2
Q9BPX5	Actin-related protein 2/3 complex subunit 5-like protein	ARPC5L	Cytoplasm	0	0	17.4831	0	0	1
P01834	Ig kappa chain C region	IGKC	Unknown	0	21.7324	20.3833	0	1	1
P12004	Proliferating cell nuclear antigen	PCNA	Nucleus	0	0	19.619	0	1	2
Q00796	Sorbitol dehydrogenase	SORD	Mitochondrion membrane	0	20.2069	0	0	1	1
Q9Y262	Eukaryotic translation initiation factor 3 subunit L	EIF3L	Cytoplasm	0	0	17.1748	0	0	2
Q15102	Platelet-activating factor acetylhydrolase IB subunit gamma	PAFAH1B3	Cytoplasm	0	0	20.3893	0	0	2
O00232	26S proteasome non-ATPase regulatory subunit 12	PSMD12	Unknown	0	0	16.5639	0	0	1
Q9Y617	Phosphoserine aminotransferase	PSAT1	Unknown	0	0	20.6278	0	0	2
P22695	Cytochrome b-c1 complex subunit 2, mitochondrial	UQCRC2	Mitochondrion inner membrane	0	0	19.1047	0	1	1
Q9HDC9	Adipocyte plasma membrane-associated protein	APMAP	Membrane	0	0	18.2154	0	0	1
P04843	Dolichyl-diphosphooligosaccharide--protein glycosyltransferase subunit 1	RPN1	Endoplasmic reticulum membrane	0	0	17.8808	0	0	1
O75608	Acyl-protein thioesterase 1	LYPLA1	Cytoplasm	0	0	20.7882	0	1	3
Q96FW1	Ubiquitin thioesterase OTUB1	OTUB1	Cytoplasm	0	20.3458	20.2188	0	3	3
Q00688	Peptidyl-prolyl cis-trans isomerase FKBP3	FKBP3	Nucleus	0	0	0	0	0	1
Q9BSJ8	Extended synaptotagmin-1	ESYT1	Endoplasmic reticulum membrane	0	0	18.4177	0	0	2
P14314	Glucosidase 2 subunit beta	PRKCSH	Endoplasmic reticulum	0	0	0	0	1	1
Q00325	Phosphate carrier protein, mitochondrial	SLC25A3	Mitochondrion inner membrane	0	0	18.9173	0	0	1
P05198	Eukaryotic translation initiation factor 2 subunit 1	EIF2S1	Cytoplasmic granule	0	0	18.2615	0	1	1
O60506	Heterogeneous nuclear ribonucleoprotein Q	SYNCRIP	Cytoplasm	0	0	0	0	0	1
P25311	Zinc-alpha-2-glycoprotein	AZGP1	Secreted	0	22.6547	0	0	2	1
Q5ZPR3	CD276 antigen	CD276	Membrane	0	0	22.2127	0	2	2
O00154	Cytosolic acyl coenzyme A thioester hydrolase	ACOT7	Cytoplasm	0	0	0	0	1	1
P35611	Alpha-adducin	ADD1	Cytoplasm	0	0	18.7531	0	1	3
Q13561	Dynactin subunit 2	DCTN2	Cytoplasm	0	0	17.3914	0	0	1
P22102	Trifunctional purine biosynthetic protein adenosine-3	GART	Unknown	0	0	0	0	0	2
P48637	Glutathione synthetase	GSS	Unknown	0	0	19.3944	0	2	2
P04844	Dolichyl-diphosphooligosaccharide--protein glycosyltransferase subunit 2	RPN2	Endoplasmic reticulum membrane	0	0	20.849	0	0	3
P54578	Ubiquitin carboxyl-terminal hydrolase 14	USP14	Cytoplasm	0	0	20.7035	0	1	4
P53004	Biliverdin reductase A	BLVRA	Cytoplasm	0	0	0	0	1	1
P62854	40S ribosomal protein S26	RPS26	Unknown	0	0	18.9627	0	0	1
Q9NTJ3	Structural maintenance of chromosomes protein 4	SMC4	Nucleus	0	0	17.1236	0	1	2
P61604	10 kDa heat shock protein, mitochondrial	HSPE1	Mitochondrion matrix	0	0	20.085	0	1	2
P49411	Elongation factor Tu, mitochondrial	TUFM	Mitochondrion	0	0	19.3482	0	0	2
P08243	Asparagine synthetase [glutamine-hydrolyzing]	ASNS	Unknown	0	0	18.5569	0	1	1
P46779	60S ribosomal protein L28	RPL28	Unknown	0	0	20.2675	0	1	1
P67809	Nuclease-sensitive element-binding protein 1	YBX1	Cytoplasm	0	0	20.3349	0	1	3
Q9H4E7	Differentially expressed in FDCP 6 homolog	DEF6	Cytoplasm	0	0	17.0915	0	2	2
Q9NY33	Dipeptidyl peptidase 3	DPP3	Cytoplasm	0	20.1863	20.7899	0	5	7
Q9UBQ7	Glyoxylate reductase/hydroxypyruvate reductase	GRHPR	Unknown	0	0	19.4653	0	0	1
P07942	Laminin subunit beta-1	LAMB1	Secreted	0	0	21.887	0	1	1
O14828	Secretory carrier-associated membrane protein 3	SCAMP3	Membrane	0	0	17.7657	0	0	3
O15126	Secretory carrier-associated membrane protein 1	SCAMP1	Golgi apparatus	0	0	19.3541	0	0	1
Q14203	Dynactin subunit 1	DCTN1	Cytoplasm	0	18.3974	0	0	2	1
Q99426	Tubulin-folding cofactor B	TBCB	Cytoplasm	0	0	20.3858	0	2	2
O75326	Semaphorin-7A	SEMA7A	Cell membrane	0	0	0	0	0	1
P17812	CTP synthase 1	CTPS1	Unknown	0	0	19.3251	0	0	2
Q9H8S9	MOB kinase activator 1A	MOB1A	Unknown	0	0	20.0207	0	1	2
Q96C24	Synaptotagmin-like protein 4	SYTL4	Membrane	0	0	21.2589	0	1	4
P50895	Basal cell adhesion molecule	BCAM	Membrane	0	0	19.6485	0	0	3
Q9Y287	Integral membrane protein 2B	ITM2B	Golgi apparatus membrane	0	0	21.2445	0	0	1
P78356	Phosphatidylinositol 5-phosphate 4-kinase type-2 beta	PIP4K2B	Endoplasmic reticulum membrane	0	0	18.1312	0	1	3
P98171	Rho GTPase-activating protein 4	ARHGAP4	Cytoplasm	0	0	18.3107	0	0	1
Q9Y6W5	Wiskott-Aldrich syndrome protein family member 2	WASF2	Cytoplasm	0	0	18.7379	0	0	2
O75223	Gamma-glutamylcyclotransferase	GGCT	Unknown	0	21.9406	22.1529	0	3	4
P18077	60S ribosomal protein L35a	RPL35A	Unknown	0	20.4607	0	0	2	2
Q15437	Protein transport protein Sec23B	SEC23B	Golgi apparatus membrane	0	0	18.4156	0	1	1
P48739	Phosphatidylinositol transfer protein beta isoform	PITPNB	Cytoplasm	0	0	19.6659	0	0	2
P52292	Importin subunit alpha-1	KPNA2	Cytoplasm	0	0	17.4505	0	0	1
P30520	Adenylosuccinate synthetase isozyme 2	ADSS	Cytoplasm	0	0	20.2358	0	1	2
Q9HBI1	Beta-parvin	PARVB	Cell junction	0	0	20.1988	0	2	2
P42224	Signal transducer and activator of transcription 1-alpha/beta	STAT1	Cytoplasm	0	0	19.9149	0	2	2
Q92888	Rho guanine nucleotide exchange factor 1	ARHGEF1	Cytoplasm	0	0	0	0	0	1
P40763	Signal transducer and activator of transcription 3	STAT3	Cytoplasm	0	0	20.4106	0	1	2
P31153	S-adenosylmethionine synthase isoform type-2	MAT2A	Unknown	0	0	19.4552	0	0	2
P36542	ATP synthase subunit gamma, mitochondrial	ATP5C1	Mitochondrion	0	0	18.7734	0	0	1
Q969X1	Protein lifeguard 3	TMBIM1	Membrane	0	0	20.2047	0	1	1
P42574	Caspase-3	CASP3	Cytoplasm	0	0	19.0954	0	1	1
P48147	Prolyl endopeptidase	PREP	Cytoplasm	0	0	17.4968	0	0	1
Q15121	Astrocytic phosphoprotein PEA-15	PEA15	Cytoplasm	0	0	17.6435	0	0	1
O14494	Lipid phosphate phosphohydrolase 1	PPAP2A	Cell membrane	0	0	20.1711	0	1	1
P62841	40S ribosomal protein S15	RPS15	Unknown	0	20.2918	0	0	1	1
Q9NRX5	Serine incorporator 1	SERINC1	Endoplasmic reticulum membrane	0	0	18.8637	0	1	2
Q15631	Translin	TSN	Cytoplasm	0	19.3005	19.6128	0	2	2
P12081	Histidine--tRNA ligase, cytoplasmic	HARS	Cytoplasm	0	0	0	0	0	1
Q9BT78	COP9 signalosome complex subunit 4	COPS4	Cytoplasm	0	0	0	0	0	2
P16930	Fumarylacetoacetase	FAH	Unknown	0	0	20.2734	0	1	2
P51571	Translocon-associated protein subunit delta	SSR4	Endoplasmic reticulum membrane	0	0	16.4218	0	0	1
P29218	Inositol monophosphatase 1	IMPA1	Cytoplasm	0	0	19.5891	0	0	2
Q15257	Serine/threonine-protein phosphatase 2A activator	PPP2R4	Cytoplasm	0	0	18.7717	0	0	1
Q9BRA2	Thioredoxin domain-containing protein 17	TXNDC17	Cytoplasm	0	0	19.2658	0	0	1
P63151	Serine/threonine-protein phosphatase 2A 55 kDa regulatory subunit B alpha isoform	PPP2R2A	Unknown	0	0	20.863	0	2	3
Q8N335	Glycerol-3-phosphate dehydrogenase 1-like protein	GPD1L	Cytoplasm	0	0	17.0793	0	0	1
P49589	Cysteine--tRNA ligase, cytoplasmic	CARS	Cytoplasm	0	0	17.2152	0	0	1
P43487	Ran-specific GTPase-activating protein	RANBP1	Unknown	0	0	21.9578	0	1	2
P14209	CD99 antigen	CD99	Membrane	0	0	19.3316	0	1	1
Q13409	Cytoplasmic dynein 1 intermediate chain 2	DYNC1I2	Cytoplasm	0	0	20.327	0	0	3
Q8NE71	ATP-binding cassette sub-family F member 1	ABCF1	Cytoplasm	0	0	0	0	0	1
Q9Y2V2	Calcium-regulated heat stable protein 1	CARHSP1	Cytoplasm	0	0	19.0173	0	0	1
Q04637	Eukaryotic translation initiation factor 4 gamma 1	EIF4G1	Unknown	0	18.9294	0	0	1	1
Q96A65	Exocyst complex component 4	EXOC4	Unknown	0	0	18.7658	0	0	5
Q13907	Isopentenyl-diphosphate Delta-isomerase 1	IDI1	Peroxisome	0	0	0	0	1	0
P49768	Presenilin-1	PSEN1	Endoplasmic reticulum membrane	0	0	18.7995	0	1	2
Q9H008	Phospholysine phosphohistidine inorganic pyrophosphate phosphatase	LHPP	Cytoplasm	0	0	19.1536	0	1	1
Q01581	Hydroxymethylglutaryl-CoA synthase, cytoplasmic	HMGCS1	Cytoplasm	0	0	20.3824	0	0	2
P19256	Lymphocyte function-associated antigen 3	CD58	Cell membrane	0	0	20.1808	0	1	1
P55196	Afadin	MLLT4	Cell junction	0	0	0	0	0	1
A6NDG6	Phosphoglycolate phosphatase	PGP	Unknown	0	0	18.3942	0	0	1
P04424	Argininosuccinate lyase	ASL	Unknown	0	0	18.2603	0	0	1
P47914	60S ribosomal protein L29	RPL29	Unknown	0	0	19.1865	0	0	1
Q8NBI5	Solute carrier family 43 member 3	SLC43A3	Membrane	0	0	20.7111	0	0	1
P20645	Cation-dependent mannose-6-phosphate receptor	M6PR	Lysosome membrane	0	0	19.0048	0	0	1
Q8IV08	Phospholipase D3	PLD3	Endoplasmic reticulum membrane	0	0	18.8112	0	0	1
O15305	Phosphomannomutase 2	PMM2	Cytoplasm	0	0	21.4532	0	0	2
Q15283	Ras GTPase-activating protein 2	RASA2	Cytoplasm	0	0	16.397	0	0	1
Q9HD42	Charged multivesicular body protein 1a	CHMP1A	Cytoplasm	0	0	19.453	0	1	2
Q07021	Complement component 1 Q subcomponent-binding protein, mitochondrial	C1QBP	Mitochondrion matrix	0	0	18.5774	0	0	1
Q92608	Dedicator of cytokinesis protein 2	DOCK2	Endomembrane system	0	0	19.7013	0	0	4
P46060	Ran GTPase-activating protein 1	RANGAP1	Cytoplasm	0	0	0	0	0	1
Q7Z2W4	Zinc finger CCCH-type antiviral protein 1	ZC3HAV1	Cytoplasm	0	0	18.3157	0	1	2
Q03405	Urokinase plasminogen activator surface receptor	PLAUR	Cell membrane	0	0	19.1458	0	0	1
Q14156	Protein EFR3 homolog A	EFR3A	Cell membrane	0	0	19.458	0	0	2
Q14699	Raftlin	RFTN1	Cell membrane	0	0	20.0874	0	1	3
P36959	GMP reductase 1	GMPR	Unknown	0	19.9623	0	0	1	1
Q15274	Nicotinate-nucleotide pyrophosphorylase [carboxylating]	QPRT	Unknown	0	0	21.1316	0	1	1
P17900	Ganglioside GM2 activator	GM2A	Lysosome	0	0	20.3824	0	2	2
Q92556	Engulfment and cell motility protein 1	ELMO1	Cytoplasm	0	0	17.3811	0	0	1
P09326	CD48 antigen	CD48	Cell membrane	0	0	21.8513	0	1	2
P61619	Protein transport protein Sec61 subunit alpha isoform 1	SEC61A1	Endoplasmic reticulum membrane	0	0	0	0	1	0
P22059	Oxysterol-binding protein 1	OSBP	Cytoplasm	0	0	17.0442	0	0	1
Q9UH65	Switch-associated protein 70	SWAP70	Cytoplasm	0	0	18.2435	0	0	1
Q9ULZ3	Apoptosis-associated speck-like protein containing a CARD	PYCARD	Cytoplasm	0	0	18.4755	0	0	1
Q5T9A4	ATPase family AAA domain-containing protein 3B	ATAD3B	Mitochondrion inner membrane	0	0	19.0477	0	0	2
O75663	TIP41-like protein	TIPRL	Cytoplasm	0	0	17.1008	0	0	1
Q8IVM0	Coiled-coil domain-containing protein 50	CCDC50	Cytoplasm	0	0	16.8999	0	1	1
P53602	Diphosphomevalonate decarboxylase	MVD	Unknown	0	17.6292	0	0	1	1
Q9NVM1	Protein eva-1 homolog B	EVA1B	Membrane	0	0	19.6042	0	1	2
P55957	BH3-interacting domain death agonist	BID	Cytoplasm	0	0	14.8917	0	0	2
Q15036	Sorting nexin-17	SNX17	Cytoplasm	0	0	18.7441	0	0	1
Q15052	Rho guanine nucleotide exchange factor 6	ARHGEF6	Cell projection	0	0	21.0662	0	1	3
O95445	Apolipoprotein M	APOM	Secreted	0	0	19.0811	0	1	1
Q6WKZ4	Rab11 family-interacting protein 1	RAB11FIP1	Recycling endosome	0	0	20.4265	0	1	1
P52434	DNA-directed RNA polymerases I, II, and III subunit RPABC3	POLR2H	Nucleus	0	17.3791	0	0	1	0
Q9BRF8	Serine/threonine-protein phosphatase CPPED1	CPPED1	Cytoplasm	0	20.6476	0	0	2	1
Q96KP1	Exocyst complex component 2	EXOC2	Unknown	0	0	0	0	0	1
Q9UI30	Multifunctional methyltransferase subunit TRM112-like protein	TRMT112	Unknown	0	0	16.9656	0	0	1
P61960	Ubiquitin-fold modifier 1	UFM1	Nucleus	0	0	17.7286	0	0	2
Q9UHV9	Prefoldin subunit 2	PFDN2	Nucleus	0	17.244	0	0	1	0
Q6GTX8	Leukocyte-associated immunoglobulin-like receptor 1	LAIR1	Cell membrane	0	0	20.1421	0	1	2
P30679	Guanine nucleotide-binding protein subunit alpha-15	GNA15	Unknown	0	19.5969	20.5246	0	2	2
P51606	N-acylglucosamine 2-epimerase	RENBP	Unknown	0	0	19.4726	0	1	1
Q8NC42	E3 ubiquitin-protein ligase RNF149	RNF149	Membrane	0	0	17.6843	0	1	1
P58335	Anthrax toxin receptor 2	ANTXR2	Cell membrane	0	17.1883	0	0	1	1
Q96F85	CB1 cannabinoid receptor-interacting protein 1	CNRIP1	Unknown	0	20.8054	0	0	2	3
P02814	Submaxillary gland androgen-regulated protein 3B	SMR3B	Secreted	0	0	20.1183	0	0	1
O00625	Pirin	PIR	Nucleus	0	0	17.5305	0	0	1
Q9UPN7	Serine/threonine-protein phosphatase 6 regulatory subunit 1	PPP6R1	Cytoplasm	0	0	0	0	0	1
Q96QA5	Gasdermin-A	GSDMA	Cytoplasm	0	0	20.4675	0	1	2
Q9NWQ8	Phosphoprotein associated with glycosphingolipid-enriched microdomains 1	PAG1	Cell membrane	0	18.6585	0	0	2	1
Q01638	Interleukin-1 receptor-like 1	IL1RL1	Cell membrane	0	0	17.1806	0	0	1
P02810	Salivary acidic proline-rich phosphoprotein 1/2	PRH1	Secreted	0	0	18.7701	0	1	1
Q13951	Core-binding factor subunit beta	CBFB	Nucleus	0	0	17.6966	0	1	1
Q8TEA8	D-tyrosyl-tRNA(Tyr) deacylase 1	DTD1	Nucleus	0	0	17.026	0	0	1
B2RUZ4	Small integral membrane protein 1	SMIM1	Membrane	0	0	17.7856	0	0	1
Q8N0X7	Spartin	SPG20	Cytoplasm	0	0	18.9064	0	0	2
Q96SB3	Neurabin-2	PPP1R9B	Cytoplasm	0	0	18.0564	0	0	1
Q8WVV4	Protein POF1B	POF1B	Cell junction	0	0	19.2446	0	1	1
P42357	Histidine ammonia-lyase	HAL	Unknown	0	0	17.5185	0	1	1
Q9Y2D5	A-kinase anchor protein 2	AKAP2	Unknown	0	0	0	0	1	2
Q8NBU5	ATPase family AAA domain-containing protein 1	ATAD1	Peroxisome	0	0	17.878	0	0	1
Q96JT2	Solute carrier family 45 member 3	SLC45A3	Membrane	0	21.4276	0	0	1	1
O15389	Sialic acid-binding Ig-like lectin 5	SIGLEC5	Membrane	0	0	0	0	0	1
O43761	Synaptogyrin-3	SYNGR3	Membrane	0	0	15.9157	0	1	1
P31785	Cytokine receptor common subunit gamma	IL2RG	Membrane	0	0	19.8758	0	0	1
P48029	Sodium- and chloride-dependent creatine transporter 1	SLC6A8	Membrane	0	0	17.6698	0	0	1
Q96PQ1	Sialic acid-binding Ig-like lectin 12	SIGLEC12	Membrane	0	0	18.5335	0	1	1
Q9NYZ4	Sialic acid-binding Ig-like lectin 8	SIGLEC8	Membrane	0	0	20.3817	0	0	3
Q9Y6H6	Potassium voltage-gated channel subfamily E member 3	KCNE3	Membrane	0	0	0	0	0	1
Q13571	Lysosomal-associated transmembrane protein 5	LAPTM5	Lysosome membrane	0	0	20.2897	0	0	1
Q8IU68	Transmembrane channel-like protein 8	TMC8	Endoplasmic reticulum membrane	0	0	20.8937	0	1	3
O95989	Diphosphoinositol polyphosphate phosphohydrolase 1	NUDT3	Cytoplasm	0	0	0	0	1	0
Q5T5C0	Syntaxin-binding protein 5	STXBP5	Cytoplasm	0	0	19.3349	0	1	1
Q96HE9	Proline-rich protein 11	PRR11	Cytoplasm	0	0	20.8748	0	0	1
O95996	Adenomatous polyposis coli protein 2	APC2	Cytoplasm	0	0	21.9237	0	0	1
P22681	E3 ubiquitin-protein ligase CBL	CBL	Cytoplasm	0	0	18.4177	0	1	2
Q8IYT4	Katanin p60 ATPase-containing subunit A-like 2	KATNAL2	Cytoplasm	0	0	20.4434	0	1	1
P25105	Platelet-activating factor receptor	PTAFR	Cell membrane	0	0	19.0161	0	1	1
Q9BX67	Junctional adhesion molecule C	JAM3	Cell membrane	0	20.2453	0	0	3	2
Q9HAB3	Solute carrier family 52, riboflavin transporter, member 2	SLC52A2	Cell membrane	0	0	17.5499	0	0	1
Q9UQ49	Sialidase-3	NEU3	Cell membrane	0	0	0	0	0	1
O43699	Sialic acid-binding Ig-like lectin 6	SIGLEC6	Cell membrane	0	0	19.0319	0	0	2
Q16581	C3a anaphylatoxin chemotactic receptor	C3AR1	Cell membrane	0	0	19.0395	0	1	1
Q53GL0	Pleckstrin homology domain-containing family O member 1	PLEKHO1	Cell membrane	0	0	18.6883	0	0	2
Q9H1C0	Lysophosphatidic acid receptor 5	LPAR5	Cell membrane	0	0	18.7108	0	0	1
Q05D32	CTD small phosphatase-like protein 2	CTDSPL2	Unknown	0	0	20.0952	0	0	1
Q8WWW8	GRB2-associated-binding protein 3	GAB3	Unknown	0	0	18.5628	0	1	2
Q96PV4	Paraneoplastic antigen-like protein 5	PNMA5	Unknown	0	0	17.5283	0	0	1
Q9H4L5	Oxysterol-binding protein-related protein 3	OSBPL3	Unknown	0	0	18.7699	0	1	2

## Sheet: EVs
Uniprot ID	Protein name	Gene name	Localization	Log2_LFQ intensity	Peptides
P63261	Actin, cytoplasmic 2	ACTG1	Cytoplasm	30.4693	14
Q09666	Neuroblast differentiation-associated protein AHNAK	AHNAK	Nucleus	28.0164	67
P26038	Moesin	MSN	Cell membrane	27.9451	20
P62987	Ubiquitin-60S ribosomal protein L40	UBA52	Cytoplasm	27.6344	4
Q8WUM4	Programmed cell death 6-interacting protein	PDCD6IP	Cytoplasm	27.5808	22
O00560	Syntenin-1	SDCBP	Cell junction	27.4179	4
O60488	Long-chain-fatty-acid--CoA ligase 4	ACSL4	Mitochondrion outer membrane	27.0324	11
P08238	Heat shock protein HSP 90-beta	HSP90AB1	Cytoplasm	26.9998	14
P07737	Profilin-1	PFN1	Cytoplasm	26.9995	4
P04406	Glyceraldehyde-3-phosphate dehydrogenase	GAPDH	Cytoplasm	26.8808	10
P11142	Heat shock cognate 71 kDa protein	HSPA8	Cytoplasm	26.8489	14
P06733	Alpha-enolase	ENO1	Cytoplasm	26.8219	12
Q969P0	Immunoglobulin superfamily member 8	IGSF8	Cell membrane	26.8061	11
P14618	Pyruvate kinase PKM	PKM	Cytoplasm	26.7004	14
P68104	Elongation factor 1-alpha 1	EEF1A1	Cytoplasm	26.6106	9
P04075	Fructose-bisphosphate aldolase A	ALDOA	Cytoplasm	26.5658	9
P37802	Transgelin-2	TAGLN2	Unknown	26.4142	7
O75369	Filamin-B	FLNB	Cytoplasm	26.2548	31
P21926	CD9 antigen	CD9	Membrane	26.0333	3
P62805	Histone H4	HIST1H4A	Nucleus	26.0211	5
Q04826	HLA class I histocompatibility antigen, B-40 alpha chain	HLA-B	Membrane	25.9847	6
P68371	Tubulin beta-4B chain	TUBB4B	Cytoplasm	25.9736	8
P63104	14-3-3 protein zeta/delta	YWHAZ	Cytoplasm	25.94	7
P16189	HLA class I histocompatibility antigen, A-31 alpha chain	HLA-A	Membrane	25.9171	7
Q13576	Ras GTPase-activating-like protein IQGAP2	IQGAP2	Unknown	25.7972	17
P07195	L-lactate dehydrogenase B chain	LDHB	Cytoplasm	25.7556	6
P13164	Interferon-induced transmembrane protein 1	IFITM1	Cell membrane	25.731	2
P31146	Coronin-1A	CORO1A	Cytoplasm	25.7028	7
P21333	Filamin-A	FLNA	Cytoplasm	25.6677	22
P60174	Triosephosphate isomerase	TPI1	Unknown	25.5364	4
P00338	L-lactate dehydrogenase A chain	LDHA	Cytoplasm	25.5182	9
P35579	Myosin-9	MYH9	Cytoplasm	25.4192	12
P61224	Ras-related protein Rap-1b	RAP1B	Cell membrane	25.4023	3
Q99880	Histone H2B type 1-L	HIST1H2BL	Nucleus	25.3315	4
P68363	Tubulin alpha-1B chain	TUBA1B	Cytoplasm	25.3008	7
Q01518	Adenylyl cyclase-associated protein 1	CAP1	Cell membrane	25.2328	5
O00299	Chloride intracellular channel protein 1	CLIC1	Nucleus	25.2245	4
Q9Y490	Talin-1	TLN1	Cell projection	25.1901	16
P52566	Rho GDP-dissociation inhibitor 2	ARHGDIB	Cytoplasm	25.1884	3
P46940	Ras GTPase-activating-like protein IQGAP1	IQGAP1	Cell membrane	25.1798	17
O43707	Alpha-actinin-4	ACTN4	Nucleus	25.1341	10
P62258	14-3-3 protein epsilon	YWHAE	Cytoplasm	25.1118	9
Q99878	Histone H2A type 1-J	HIST1H2AJ	Nucleus	25.1059	2
P40121	Macrophage-capping protein	CAPG	Cytoplasm	25.0962	7
P07437	Tubulin beta chain	TUBB	Cytoplasm	25.0088	8
P04899	Guanine nucleotide-binding protein G(i) subunit alpha-2	GNAI2	Cytoplasm	24.9927	5
Q14019	Coactosin-like protein	COTL1	Cytoplasm	24.9445	3
P20783	Neurotrophin-3	NTF3	Secreted	24.9271	1
P10721	Mast/stem cell growth factor receptor Kit	KIT	Cell membrane	24.9099	9
Q06830	Peroxiredoxin-1	PRDX1	Cytoplasm	24.8931	5
P13796	Plastin-2	LCP1	Cytoplasm	24.8414	9
P18206	Vinculin	VCL	Cytoplasm	24.8225	17
P07900	Heat shock protein HSP 90-alpha	HSP90AA1	Cytoplasm	24.7152	12
P50995	Annexin A11	ANXA11	Cytoplasm	24.6831	6
P23634	Plasma membrane calcium-transporting ATPase 4	ATP2B4	Cell membrane	24.6739	8
P00558	Phosphoglycerate kinase 1	PGK1	Cytoplasm	24.6308	7
P27701	CD82 antigen	CD82	Membrane	24.5067	2
P62879	Guanine nucleotide-binding protein G(I)/G(S)/G(T) subunit beta-2	GNB2	Cytoplasm	24.5014	2
P16070	CD44 antigen	CD44	Cell membrane	24.4711	3
P05023	Sodium/potassium-transporting ATPase subunit alpha-1	ATP1A1	Cell membrane	24.4625	9
P15924	Desmoplakin	DSP	Cell junction	24.4319	12
P15311	Ezrin	EZR	Apical cell membrane	24.4297	10
P84095	Rho-related GTP-binding protein RhoG	RHOG	Cell membrane	24.3845	3
P60033	CD81 antigen	CD81	Membrane	24.3254	1
P06744	Glucose-6-phosphate isomerase	GPI	Cytoplasm	24.2855	5
P84077	ADP-ribosylation factor 1	ARF1	Golgi apparatus	24.191	4
P09972	Fructose-bisphosphate aldolase C	ALDOC	Unknown	24.1789	3
O75955	Flotillin-1	FLOT1	Cell membrane	24.1003	8
P0DMV9	Heat shock 70 kDa protein 1B	HSPA1B	Unknown	24.0473	8
P07355	Annexin A2	ANXA2	Secreted	23.9251	7
P09382	Galectin-1	LGALS1	Secreted	23.9125	4
P11169	Solute carrier family 2, facilitated glucose transporter member 3	SLC2A3	Membrane	23.9057	3
P15153	Ras-related C3 botulinum toxin substrate 2	RAC2	Cytoplasm	23.8977	2
P09525	Annexin A4	ANXA4	Unknown	23.8637	4
P31946	14-3-3 protein beta/alpha	YWHAB	Cytoplasm	23.8571	5
O15427	Monocarboxylate transporter 4	SLC16A3	Cell membrane	23.8095	3
P62993	Growth factor receptor-bound protein 2	GRB2	Nucleus	23.79	3
P08195	4F2 cell-surface antigen heavy chain	SLC3A2	Apical cell membrane	23.7142	2
P16150	Leukosialin	SPN	Membrane	23.7026	4
P07948	Tyrosine-protein kinase Lyn	LYN	Cell membrane	23.7003	3
P81605	Dermcidin	DCD	Secreted	23.6497	2
P02786	Transferrin receptor protein 1	TFRC	Cell membrane	23.6372	6
P30626	Sorcin	SRI	Cytoplasm	23.6083	4
Q01650	Large neutral amino acids transporter small subunit 1	SLC7A5	Cytoplasm	23.5915	3
P30455	HLA class I histocompatibility antigen, A-36 alpha chain	HLA-A	Membrane	23.5483	6
O60610	Protein diaphanous homolog 1	DIAPH1	Cell membrane	23.5479	4
P10599	Thioredoxin	TXN	Nucleus	23.5334	3
P61160	Actin-related protein 2	ACTR2	Cytoplasm	23.4173	2
O14745	Na(+)/H(+) exchange regulatory cofactor NHE-RF1	SLC9A3R1	Cytoplasm	23.3844	4
O75083	WD repeat-containing protein 1	WDR1	Cytoplasm	23.37	4
Q06187	Tyrosine-protein kinase BTK	BTK	Cytoplasm	23.3616	3
P15144	Aminopeptidase N	ANPEP	Cell membrane	23.346	5
P52907	F-actin-capping protein subunit alpha-1	CAPZA1	Cytoplasm	23.308	4
Q8N392	Rho GTPase-activating protein 18	ARHGAP18	Unknown	23.2883	7
P50990	T-complex protein 1 subunit theta	CCT8	Cytoplasm	23.2083	5
P29350	Tyrosine-protein phosphatase non-receptor type 6	PTPN6	Cytoplasm	23.1858	5
P08133	Annexin A6	ANXA6	Cytoplasm	23.1767	4
Q99536	Synaptic vesicle membrane protein VAT-1 homolog	VAT1	Cytoplasm	23.1719	3
P11234	Ras-related protein Ral-B	RALB	Cell membrane	23.166	2
P62241	40S ribosomal protein S8	RPS8	Cytoplasm	23.164	3
P13639	Elongation factor 2	EEF2	Cytoplasm	23.1632	5
Q6UWD8	Transmembrane protein C16orf54	C16orf54	Membrane	23.0404	2
P04083	Annexin A1	ANXA1	Nucleus	23.0267	4
P62937	Peptidyl-prolyl cis-trans isomerase A	PPIA	Cytoplasm	23.0133	3
P78371	T-complex protein 1 subunit beta	CCT2	Cytoplasm	22.9707	3
Q15758	Neutral amino acid transporter B(0)	SLC1A5	Cell membrane	22.9237	3
P62491	Ras-related protein Rab-11A	RAB11A	Cell membrane	22.9133	3
Q6ZWK4	Uncharacterized protein C1orf186	C1orf186	Membrane	22.9084	3
P31949	Protein S100-A11	S100A11	Cytoplasm	22.8992	2
P50991	T-complex protein 1 subunit delta	CCT4	Cytoplasm	22.8768	3
P61225	Ras-related protein Rap-2b	RAP2B	Recycling endosome membrane	22.8658	2
Q9H4G4	Golgi-associated plant pathogenesis-related protein 1	GLIPR2	Golgi apparatus membrane	22.7959	2
Q99832	T-complex protein 1 subunit eta	CCT7	Cytoplasm	22.7766	5
P14923	Junction plakoglobin	JUP	Cell junction	22.7626	4
P11413	Glucose-6-phosphate 1-dehydrogenase	G6PD	Unknown	22.7619	4
Q9Y624	Junctional adhesion molecule A	F11R	Cell junction	22.7499	2
P09211	Glutathione S-transferase P	GSTP1	Cytoplasm	22.7	1
Q86UX7	Fermitin family homolog 3	FERMT3	Cell projection	22.6924	3
Q9NQ84	G-protein coupled receptor family C group 5 member C	GPRC5C	Cell membrane	22.6191	2
Q02413	Desmoglein-1	DSG1	Cell membrane	22.6038	3
P35613	Basigin	BSG	Cell membrane	22.5931	2
P08758	Annexin A5	ANXA5	Unknown	22.5777	2
P08754	Guanine nucleotide-binding protein G(k) subunit alpha	GNAI3	Cytoplasm	22.5071	4
P61026	Ras-related protein Rab-10	RAB10	Cytoplasmic vesicle membrane	22.4993	4
P62269	40S ribosomal protein S18	RPS18	Cytoplasm	22.4952	3
P51148	Ras-related protein Rab-5C	RAB5C	Cell membrane	22.4518	4
O15162	Phospholipid scramblase 1	PLSCR1	Cell membrane	22.4485	1
P27105	Erythrocyte band 7 integral membrane protein	STOM	Cell membrane	22.4051	4
Q14254	Flotillin-2	FLOT2	Cell membrane	22.386	3
Q14847	LIM and SH3 domain protein 1	LASP1	Cytoplasm	22.3848	3
Q16658	Fascin	FSCN1	Cytoplasm	22.3789	4
P61006	Ras-related protein Rab-8A	RAB8A	Cell membrane	22.3768	2
P67936	Tropomyosin alpha-4 chain	TPM4	Cytoplasm	22.3015	4
P26639	Threonine--tRNA ligase, cytoplasmic	TARS	Cytoplasm	22.2931	3
Q9H223	EH domain-containing protein 4	EHD4	Cell membrane	22.2837	2
P62753	40S ribosomal protein S6	RPS6	Unknown	22.2816	2
O15143	Actin-related protein 2/3 complex subunit 1B	ARPC1B	Cytoplasm	22.2737	2
P50395	Rab GDP dissociation inhibitor beta	GDI2	Cytoplasm	22.2703	3
Q9UGN4	CMRF35-like molecule 8	CD300A	Cell membrane	22.2697	2
O95466	Formin-like protein 1	FMNL1	Cytoplasm	22.2204	4
P55072	Transitional endoplasmic reticulum ATPase	VCP	Cytoplasm	22.2144	2
Q01082	Spectrin beta chain, non-erythrocytic 1	SPTBN1	Cytoplasm	22.2044	2
Q5JQS6	Germinal center-associated signaling and motility-like protein	GCSAML	Unknown	22.0904	2
Q7L576	Cytoplasmic FMR1-interacting protein 1	CYFIP1	Cytoplasm	21.9829	2
P60953	Cell division control protein 42 homolog	CDC42	Cell membrane	21.9747	1
P30153	Serine/threonine-protein phosphatase 2A 65 kDa regulatory subunit A alpha isoform	PPP2R1A	Cytoplasm	21.9391	2
P14324	Farnesyl pyrophosphate synthase	FDPS	Cytoplasm	21.906	2
Q01813	ATP-dependent 6-phosphofructokinase, platelet type	PFKP	Cytoplasm	21.8764	3
O00159	Unconventional myosin-Ic	MYO1C	Cytoplasm	21.8642	2
P22492	Histone H1t	HIST1H1T	Nucleus	21.8524	1
P18124	60S ribosomal protein L7	RPL7	Unknown	21.8228	3
P31944	Caspase-14	CASP14	Cytoplasm	21.8164	2
P13591	Neural cell adhesion molecule 1	NCAM1	Cell membrane	21.8042	2
P61769	Beta-2-microglobulin	B2M	Secreted	21.7858	2
O00186	Syntaxin-binding protein 3	STXBP3	Cytoplasm	21.7631	3
Q15833	Syntaxin-binding protein 2	STXBP2	Unknown	21.7542	2
P55786	Puromycin-sensitive aminopeptidase	NPEPPS	Cytoplasm	21.7365	2
P11021	78 kDa glucose-regulated protein	HSPA5	Endoplasmic reticulum lumen	21.692	4
P42331	Rho GTPase-activating protein 25	ARHGAP25	Unknown	21.6776	2
Q99816	Tumor susceptibility gene 101 protein	TSG101	Cytoplasm	21.6515	3
P07814	Bifunctional glutamate/proline--tRNA ligase	EPRS	Cytoplasm	21.6487	4
P05556	Integrin beta-1	ITGB1	Cell membrane	21.6108	2
P11586	C-1-tetrahydrofolate synthase, cytoplasmic	MTHFD1	Cytoplasm	21.5788	3
P63092	Guanine nucleotide-binding protein G(s) subunit alpha isoforms short	GNAS	Cell membrane	21.5702	3
P53990	IST1 homolog	IST1	Cytoplasmic vesicle	21.5313	2
Q9C0H2	Protein tweety homolog 3	TTYH3	Cell membrane	21.5226	2
Q92835	Phosphatidylinositol 3,4,5-trisphosphate 5-phosphatase 1	INPP5D	Cytoplasm	21.485	2
Q5T750	Skin-specific protein 32	XP32	Unknown	21.4551	1
Q96S97	Myeloid-associated differentiation marker	MYADM	Membrane	21.4368	1
P22061	Protein-L-isoaspartate(D-aspartate) O-methyltransferase	PCMT1	Cytoplasm	21.4357	1
Q15661	Tryptase alpha/beta-1	TPSAB1	Secreted	21.364	1
Q02878	60S ribosomal protein L6	RPL6	Unknown	21.2097	2
P53396	ATP-citrate synthase	ACLY	Cytoplasm	21.1613	2
P06703	Protein S100-A6	S100A6	Nucleus envelope	21.0974	2
P13489	Ribonuclease inhibitor	RNH1	Cytoplasm	21.007	2
P08865	40S ribosomal protein SA	RPSA	Cell membrane	20.9459	2
P46776	60S ribosomal protein L27a	RPL27A	Unknown	20.892	1
P17987	T-complex protein 1 subunit alpha	TCP1	Cytoplasm	20.7698	2
Q9ULV4	Coronin-1C	CORO1C	Cell membrane	20.7132	2
P26640	Valine--tRNA ligase	VARS	Unknown	20.4229	2
Q92598	Heat shock protein 105 kDa	HSPH1	Cytoplasm	20.3513	2
Q14204	Cytoplasmic dynein 1 heavy chain 1	DYNC1H1	Cytoplasm	20.1076	4
Q01105	Protein SET	SET	Cytoplasm	20.0781	1
P27797	Calreticulin	CALR	Endoplasmic reticulum lumen	19.8678	1
P13987	CD59 glycoprotein	CD59	Cell membrane	19.837	1
Q8NC51	Plasminogen activator inhibitor 1 RNA-binding protein	SERBP1	Cytoplasm	19.4976	1
P17931	Galectin-3	LGALS3	Cytoplasm	19.4907	1
P07954	Fumarate hydratase, mitochondrial	FH	Mitochondrion	19.425	1
Q9NPA2	Matrix metalloproteinase-25	MMP25	Cell membrane	18.8272	1
P06454	Prothymosin alpha	PTMA	Nucleus	18.7133	1
Q08211	ATP-dependent RNA helicase A	DHX9	Nucleus	18.6078	1
Q14258	E3 ubiquitin/ISG15 ligase TRIM25	TRIM25	Cytoplasm	18.5145	1
Q9UBI6	Guanine nucleotide-binding protein G(I)/G(S)/G(O) subunit gamma-12	GNG12	Cell membrane	17.7173	1
P62701	40S ribosomal protein S4, X isoform	RPS4X	Cytoplasm	0	1
P40429	60S ribosomal protein L13a	RPL13A	Cytoplasm	0	1
P61254	60S ribosomal protein L26	RPL26	Unknown	0	1
P04259	Keratin, type II cytoskeletal 6B	KRT6B	Unknown	0	20
P63267	Actin, gamma-enteric smooth muscle	ACTG2	Cytoplasm	0	9
P17066	Heat shock 70 kDa protein 6	HSPA6	Unknown	0	6
Q13509	Tubulin beta-3 chain	TUBB3	Cytoplasm	0	6
Q29940	HLA class I histocompatibility antigen, B-59 alpha chain	HLA-B	Membrane	0	6
P68366	Tubulin alpha-4A chain	TUBA4A	Cytoplasm	0	5
P61981	14-3-3 protein gamma	YWHAG	Cytoplasm	0	4
P20020	Plasma membrane calcium-transporting ATPase 1	ATP2B1	Cell membrane	0	4
P84085	ADP-ribosylation factor 5	ARF5	Golgi apparatus	0	3
P12814	Alpha-actinin-1	ACTN1	Cytoplasm	0	3
P27348	14-3-3 protein theta	YWHAQ	Cytoplasm	0	3
P31947	14-3-3 protein sigma	SFN	Cytoplasm	0	3
Q04917	14-3-3 protein eta	YWHAH	Unknown	0	3
Q562R1	Beta-actin-like protein 2	ACTBL2	Cytoplasm	0	3
P14625	Endoplasmin	HSP90B1	Endoplasmic reticulum lumen	0	3
P23528	Cofilin-1	CFL1	Nucleus matrix	0	3
P17858	ATP-dependent 6-phosphofructokinase, liver type	PFKL	Cytoplasm	0	3
Q5JSL3	Dedicator of cytokinesis protein 11	DOCK11	Unknown	0	3
P54577	Tyrosine--tRNA ligase, cytoplasmic	YARS	Cytoplasm	0	3
Q86YV0	RAS protein activator like-3	RASAL3	Unknown	0	3
P51149	Ras-related protein Rab-7a	RAB7A	Late endosome	0	2
P18085	ADP-ribosylation factor 4	ARF4	Golgi apparatus	0	2
Q9H0U4	Ras-related protein Rab-1B	RAB1B	Cytoplasm	0	2
P01111	GTPase NRas	NRAS	Cell membrane	0	2
P20339	Ras-related protein Rab-5A	RAB5A	Cell membrane	0	2
P62834	Ras-related protein Rap-1A	RAP1A	Cell membrane	0	2
P51153	Ras-related protein Rab-13	RAB13	Cell membrane	0	2
P20073	Annexin A7	ANXA7	Unknown	0	2
P09104	Gamma-enolase	ENO2	Cytoplasm	0	2
P40227	T-complex protein 1 subunit zeta	CCT6A	Cytoplasm	0	2
Q00610	Clathrin heavy chain 1	CLTC	Cytoplasmic vesicle membrane	0	2
Q71DI3	Histone H3.2	HIST2H3A	Nucleus	0	2
P22314	Ubiquitin-like modifier-activating enzyme 1	UBA1	Cytoplasm	0	2
P17693	HLA class I histocompatibility antigen, alpha chain G	HLA-G	Membrane	0	2
P52209	6-phosphogluconate dehydrogenase, decarboxylating	PGD	Cytoplasm	0	2
P23396	40S ribosomal protein S3	RPS3	Cytoplasm	0	2
P06753	Tropomyosin alpha-3 chain	TPM3	Cytoplasm	0	2
Q15365	Poly(rC)-binding protein 1	PCBP1	Nucleus	0	2
P61247	40S ribosomal protein S3a	RPS3A	Cytoplasm	0	2
O43491	Band 4.1-like protein 2	EPB41L2	Cytoplasm	0	2
P62424	60S ribosomal protein L7a	RPL7A	Unknown	0	2
O75054	Immunoglobulin superfamily member 3	IGSF3	Membrane	0	2
P05362	Intercellular adhesion molecule 1	ICAM1	Membrane	0	2
O14672	Disintegrin and metalloproteinase domain-containing protein 10	ADAM10	Cell membrane	0	2
P50552	Vasodilator-stimulated phosphoprotein	VASP	Cytoplasm	0	2
P04114	Apolipoprotein B-100	APOB	Cytoplasm	0	2
Q96B97	SH3 domain-containing kinase-binding protein 1	SH3KBP1	Cytoplasm	0	2
Q08722	Leukocyte surface antigen CD47	CD47	Cell membrane	0	2
O95433	Activator of 90 kDa heat shock protein ATPase homolog 1	AHSA1	Cytoplasm	0	2
P34932	Heat shock 70 kDa protein 4	HSPA4	Cytoplasm	0	1
Q5TZA2	Rootletin	CROCC	Cytoplasm	0	1
P62826	GTP-binding nuclear protein Ran	RAN	Nucleus	0	1
Q13637	Ras-related protein Rab-32	RAB32	Mitochondrion	0	1
P20340	Ras-related protein Rab-6A	RAB6A	Golgi apparatus	0	1
P11233	Ras-related protein Ral-A	RALA	Cell surface	0	1
P01116	GTPase KRas	KRAS	Cell membrane	0	1
P10301	Ras-related protein R-Ras	RRAS	Cell membrane	0	1
P61020	Ras-related protein Rab-5B	RAB5B	Cell membrane	0	1
Q15286	Ras-related protein Rab-35	RAB35	Cell membrane	0	1
Q92930	Ras-related protein Rab-8B	RAB8B	Cell membrane	0	1
P61586	Transforming protein RhoA	RHOA	Cell membrane	0	1
P57737	Coronin-7	CORO7	Golgi apparatus membrane	0	1
P43034	Platelet-activating factor acetylhydrolase IB subunit alpha	PAFAH1B1	Cytoplasm	0	1
P63244	Guanine nucleotide-binding protein subunit beta-2-like 1	GNB2L1	Cell membrane	0	1
P13929	Beta-enolase	ENO3	Cytoplasm	0	1
Q13177	Serine/threonine-protein kinase PAK 2	PAK2	Cytoplasm	0	1
P06493	Cyclin-dependent kinase 1	CDK1	Nucleus	0	1
Q9UKE5	TRAF2 and NCK-interacting protein kinase	TNIK	Nucleus	0	1
Q9H2K8	Serine/threonine-protein kinase TAO3	TAOK3	Cytoplasm	0	1
P06241	Tyrosine-protein kinase Fyn	FYN	Cytoplasm	0	1
O94804	Serine/threonine-protein kinase 10	STK10	Cell membrane	0	1
Q07912	Activated CDC42 kinase 1	TNK2	Cell membrane	0	1
P12883	Myosin-7	MYH7	Cytoplasm	0	1
P13533	Myosin-6	MYH6	Cytoplasm	0	1
Q7Z406	Myosin-14	MYH14	Unknown	0	1
P40925	Malate dehydrogenase, cytoplasmic	MDH1	Cytoplasm	0	1
Q14344	Guanine nucleotide-binding protein subunit alpha-13	GNA13	Membrane	0	1
P61158	Actin-related protein 3	ACTR3	Cytoplasm	0	1
P30041	Peroxiredoxin-6	PRDX6	Cytoplasm	0	1
P08648	Integrin alpha-5	ITGA5	Membrane	0	1
O14817	Tetraspanin-4	TSPAN4	Membrane	0	1
P08962	CD63 antigen	CD63	Cell membrane	0	1
P30740	Leukocyte elastase inhibitor	SERPINB1	Cytoplasm	0	1
P48643	T-complex protein 1 subunit epsilon	CCT5	Cytoplasm	0	1
P49368	T-complex protein 1 subunit gamma	CCT3	Cytoplasm	0	1
P28161	Glutathione S-transferase Mu 2	GSTM2	Cytoplasm	0	1
P19105	Myosin regulatory light chain 12A	MYL12A	Unknown	0	1
P28065	Proteasome subunit beta type-9	PSMB9	Cytoplasm	0	1
P28070	Proteasome subunit beta type-4	PSMB4	Cytoplasm	0	1
P25788	Proteasome subunit alpha type-3	PSMA3	Cytoplasm	0	1
P25789	Proteasome subunit alpha type-4	PSMA4	Cytoplasm	0	1
P28072	Proteasome subunit beta type-6	PSMB6	Cytoplasm	0	1
P60900	Proteasome subunit alpha type-6	PSMA6	Cytoplasm	0	1
Q5VW32	BRO1 domain-containing protein BROX	BROX	Membrane	0	1
P05106	Integrin beta-3	ITGB3	Cell membrane	0	1
Q9H4M9	EH domain-containing protein 1	EHD1	Recycling endosome membrane	0	1
O43561	Linker for activation of T-cells family member 1	LAT	Cell membrane	0	1
P11166	Solute carrier family 2, facilitated glucose transporter member 1	SLC2A1	Cell membrane	0	1
Q99623	Prohibitin-2	PHB2	Mitochondrion inner membrane	0	1
P60842	Eukaryotic initiation factor 4A-I	EIF4A1	Unknown	0	1
Q13642	Four and a half LIM domains protein 1	FHL1	Cytoplasm	0	1
P47755	F-actin-capping protein subunit alpha-2	CAPZA2	Unknown	0	1
P68871	Hemoglobin subunit beta	HBB	Unknown	0	1
P54920	Alpha-soluble NSF attachment protein	NAPA	Membrane	0	1
P07339	Cathepsin D	CTSD	Lysosome	0	1
Q02241	Kinesin-like protein KIF23	KIF23	Nucleus	0	1
P07384	Calpain-1 catalytic subunit	CAPN1	Cytoplasm	0	1
Q14974	Importin subunit beta-1	KPNB1	Cytoplasm	0	1
P78417	Glutathione S-transferase omega-1	GSTO1	Cytoplasm	0	1
P26641	Elongation factor 1-gamma	EEF1G	Unknown	0	1
Q99439	Calponin-2	CNN2	Unknown	0	1
P15531	Nucleoside diphosphate kinase A	NME1	Cytoplasm	0	1
P23526	Adenosylhomocysteinase	AHCY	Cytoplasm	0	1
P11279	Lysosome-associated membrane glycoprotein 1	LAMP1	Cell membrane	0	1
P09651	Heterogeneous nuclear ribonucleoprotein A1	HNRNPA1	Nucleus	0	1
Q8IWA5	Choline transporter-like protein 2	SLC44A2	Membrane	0	1
P13798	Acylamino-acid-releasing enzyme	APEH	Cytoplasm	0	1
P61088	Ubiquitin-conjugating enzyme E2 N	UBE2N	Nucleus	0	1
P62140	Serine/threonine-protein phosphatase PP1-beta catalytic subunit	PPP1CB	Cytoplasm	0	1
P36873	Serine/threonine-protein phosphatase PP1-gamma catalytic subunit	PPP1CC	Cytoplasm	0	1
P06576	ATP synthase subunit beta, mitochondrial	ATP5B	Mitochondrion	0	1
P47756	F-actin-capping protein subunit beta	CAPZB	Cytoplasm	0	1
P16401	Histone H1.5	HIST1H1B	Nucleus	0	1
Q08188	Protein-glutamine gamma-glutamyltransferase E	TGM3	Unknown	0	1
P59998	Actin-related protein 2/3 complex subunit 4	ARPC4	Cytoplasm	0	1
Q08554	Desmocollin-1	DSC1	Cell membrane	0	1
Q9Y230	RuvB-like 2	RUVBL2	Nucleus matrix	0	1
Q9Y265	RuvB-like 1	RUVBL1	Nucleus matrix	0	1
P21281	V-type proton ATPase subunit B, brain isoform	ATP6V1B2	Endomembrane system	0	1
P30086	Phosphatidylethanolamine-binding protein 1	PEBP1	Cytoplasm	0	1
Q96F07	Cytoplasmic FMR1-interacting protein 2	CYFIP2	Cytoplasm	0	1
P00390	Glutathione reductase, mitochondrial	GSR	Mitochondrion	0	1
Q16881	Thioredoxin reductase 1, cytoplasmic	TXNRD1	Cytoplasm	0	1
P50914	60S ribosomal protein L14	RPL14	Unknown	0	1
P61353	60S ribosomal protein L27	RPL27	Unknown	0	1
P02545	Prelamin-A/C	LMNA	Nucleus	0	1
P00491	Purine nucleoside phosphorylase	PNP	Cytoplasm	0	1
P14174	Macrophage migration inhibitory factor	MIF	Secreted	0	1
O15144	Actin-related protein 2/3 complex subunit 2	ARPC2	Cytoplasm	0	1
Q99497	Protein DJ-1	PARK7	Cell membrane	0	1
P31939	Bifunctional purine biosynthesis protein PURH	ATIC	Unknown	0	1
Q96KP4	Cytosolic non-specific dipeptidase	CNDP2	Cytoplasm	0	1
Q03154	Aminoacylase-1	ACY1	Cytoplasm	0	1
Q13200	26S proteasome non-ATPase regulatory subunit 2	PSMD2	Unknown	0	1
Q08431	Lactadherin	MFGE8	Membrane	0	1
Q01469	Fatty acid-binding protein, epidermal	FABP5	Cytoplasm	0	1
P62249	40S ribosomal protein S16	RPS16	Unknown	0	1
Q9H444	Charged multivesicular body protein 4b	CHMP4B	Cytoplasm	0	1
O43776	Asparagine--tRNA ligase, cytoplasmic	NARS	Cytoplasm	0	1
P14868	Aspartate--tRNA ligase, cytoplasmic	DARS	Cytoplasm	0	1
Q07020	60S ribosomal protein L18	RPL18	Cytoplasm	0	1
P63218	Guanine nucleotide-binding protein G(I)/G(S)/G(O) subunit gamma-5	GNG5	Cell membrane	0	1
O43633	Charged multivesicular body protein 2a	CHMP2A	Late endosome membrane	0	1
P22234	Multifunctional protein ADE2	PAICS	Unknown	0	1
P25705	ATP synthase subunit alpha, mitochondrial	ATP5A1	Mitochondrion inner membrane	0	1
P30044	Peroxiredoxin-5, mitochondrial	PRDX5	Mitochondrion	0	1
P29692	Elongation factor 1-delta	EEF1D	Nucleus	0	1
P32942	Intercellular adhesion molecule 3	ICAM3	Membrane	0	1
Q96IU4	Alpha/beta hydrolase domain-containing protein 14B	ABHD14B	Cytoplasm	0	1
O00161	Synaptosomal-associated protein 23	SNAP23	Cell membrane	0	1
P62277	40S ribosomal protein S13	RPS13	Unknown	0	1
P49588	Alanine--tRNA ligase, cytoplasmic	AARS	Cytoplasm	0	1
P61978	Heterogeneous nuclear ribonucleoprotein K	HNRNPK	Cytoplasm	0	1
P30050	60S ribosomal protein L12	RPL12	Unknown	0	1
P50502	Hsc70-interacting protein	ST13	Cytoplasm	0	1
Q9NQW7	Xaa-Pro aminopeptidase 1	XPNPEP1	Cytoplasm	0	1
P04040	Catalase	CAT	Peroxisome	0	1
Q9H9H4	Vacuolar protein sorting-associated protein 37B	VPS37B	Late endosome membrane	0	1
Q9UK41	Vacuolar protein sorting-associated protein 28 homolog	VPS28	Cell membrane	0	1
P36578	60S ribosomal protein L4	RPL4	Unknown	0	1
P39023	60S ribosomal protein L3	RPL3	Nucleus	0	1
Q04941	Proteolipid protein 2	PLP2	Membrane	0	1
Q9NX76	CKLF-like MARVEL transmembrane domain-containing protein 6	CMTM6	Membrane	0	1
Q96TA1	Niban-like protein 1	FAM129B	Cytoplasm	0	1
P62263	40S ribosomal protein S14	RPS14	Unknown	0	1
Q9P2B2	Prostaglandin F2 receptor negative regulator	PTGFRN	Endoplasmic reticulum membrane	0	1
P12268	Inosine-5-monophosphate dehydrogenase 2	IMPDH2	Cytoplasm	0	1
Q9P265	Disco-interacting protein 2 homolog B	DIP2B	Unknown	0	1
P28838	Cytosol aminopeptidase	LAP3	Cytoplasm	0	1
P18621	60S ribosomal protein L17	RPL17	Unknown	0	1
P62917	60S ribosomal protein L8	RPL8	Cytoplasm	0	1
P62888	60S ribosomal protein L30	RPL30	Unknown	0	1
Q92542	Nicastrin	NCSTN	Membrane	0	1
Q9UQ80	Proliferation-associated protein 2G4	PA2G4	Cytoplasm	0	1
Q8N5I2	Arrestin domain-containing protein 1	ARRDC1	Unknown	0	1
Q15828	Cystatin-M	CST6	Secreted	0	1
P39019	40S ribosomal protein S19	RPS19	Nucleus	0	1
Q13835	Plakophilin-1	PKP1	Nucleus	0	1
P04080	Cystatin-B	CSTB	Cytoplasm	0	1
Q9UI08	Ena/VASP-like protein	EVL	Cytoplasm	0	1
P61313	60S ribosomal protein L15	RPL15	Unknown	0	1
Q9NRY6	Phospholipid scramblase 3	PLSCR3	Mitochondrion membrane	0	1
Q12907	Vesicular integral-membrane protein VIP36	LMAN2	Endoplasmic reticulum-Golgi intermediate compartment membrane	0	1
P84098	60S ribosomal protein L19	RPL19	Unknown	0	1
O75791	GRB2-related adapter protein 2	GRAP2	Nucleus	0	1
Q00839	Heterogeneous nuclear ribonucleoprotein U	HNRNPU	Nucleus	0	1
Q9NP79	Vacuolar protein sorting-associated protein VTA1 homolog	VTA1	Cytoplasm	0	1
Q99808	Equilibrative nucleoside transporter 1	SLC29A1	Basolateral cell membrane	0	1
Q9H299	SH3 domain-binding glutamic acid-rich-like protein 3	SH3BGRL3	Cytoplasm	0	1
O75368	SH3 domain-binding glutamic acid-rich-like protein	SH3BGRL	Unknown	0	1
P62942	Peptidyl-prolyl cis-trans isomerase FKBP1A	FKBP1A	Cytoplasm	0	1
P62750	60S ribosomal protein L23a	RPL23A	Unknown	0	1
Q99613	Eukaryotic translation initiation factor 3 subunit C	EIF3C	Cytoplasm	0	1
Q9Y639	Neuroplastin	NPTN	Cell membrane	0	1
Q9BXI6	TBC1 domain family member 10A	TBC1D10A	Cell projection	0	1
P45974	Ubiquitin carboxyl-terminal hydrolase 5	USP5	Unknown	0	1
P15586	N-acetylglucosamine-6-sulfatase	GNS	Lysosome	0	1
O95865	N(G),N(G)-dimethylarginine dimethylaminohydrolase 2	DDAH2	Cytoplasm	0	1
Q96FZ7	Charged multivesicular body protein 6	CHMP6	Endomembrane system	0	1
P25685	DnaJ homolog subfamily B member 1	DNAJB1	Cytoplasm	0	1
O14908	PDZ domain-containing protein GIPC1	GIPC1	Cytoplasm	0	1
P51570	Galactokinase	GALK1	Unknown	0	1
Q9NQR4	Omega-amidase NIT2	NIT2	Cytoplasm	0	1
P48426	Phosphatidylinositol 5-phosphate 4-kinase type-2 alpha	PIP4K2A	Cell membrane	0	1
O75044	SLIT-ROBO Rho GTPase-activating protein 2	SRGAP2	Cell membrane	0	1
Q96C19	EF-hand domain-containing protein D2	EFHD2	Membrane raft	0	1
Q13765	Nascent polypeptide-associated complex subunit alpha	NACA	Cytoplasm	0	1
P05089	Arginase-1	ARG1	Cytoplasm	0	1
Q9Y266	Nuclear migration protein nudC	NUDC	Cytoplasm	0	1
P22676	Calretinin	CALB2	Unknown	0	1
Q9H0H5	Rac GTPase-activating protein 1	RACGAP1	Nucleus	0	1
P01040	Cystatin-A	CSTA	Cytoplasm	0	1
P53992	Protein transport protein Sec24C	SEC24C	Cytoplasm	0	1
Q9H1C7	Cysteine-rich and transmembrane domain-containing protein 1	CYSTM1	Membrane	0	1
P98172	Ephrin-B1	EFNB1	Membrane	0	1
Q5T749	Keratinocyte proline-rich protein	KPRP	Cytoplasm	0	1
P51828	Adenylate cyclase type 7	ADCY7	Membrane	0	1
O60664	Perilipin-3	PLIN3	Cytoplasm	0	1
P26447	Protein S100-A4	S100A4	Unknown	0	1
Q10589	Bone marrow stromal antigen 2	BST2	Golgi apparatus	0	1
Q9C0B5	Palmitoyltransferase ZDHHC5	ZDHHC5	Cell membrane	0	1
Q16610	Extracellular matrix protein 1	ECM1	Secreted	0	1
Q15334	Lethal(2) giant larvae protein homolog 1	LLGL1	Early endosome membrane	0	1
O60234	Glia maturation factor gamma	GMFG	Unknown	0	1
P43358	Melanoma-associated antigen 4	MAGEA4	Unknown	0	1
O75342	Arachidonate 12-lipoxygenase, 12R-type	ALOX12B	Cytoplasm	0	1
Q96CS7	Pleckstrin homology domain-containing family B member 2	PLEKHB2	Recycling endosome membrane	0	1
Q8TF72	Protein Shroom3	SHROOM3	Cell junction	0	1
Q7Z403	Transmembrane channel-like protein 6	TMC6	Endoplasmic reticulum membrane	0	1
Q9Y5S1	Transient receptor potential cation channel subfamily V member 2	TRPV2	Cell membrane	0	1
Q70J99	Protein unc-13 homolog D	UNC13D	Cytoplasm	0	1
O94886	CSC1-like protein 1	TMEM63A	Lysosome membrane	0	1
P42768	Wiskott-Aldrich syndrome protein	WAS	Cytoplasm	0	1
Q969T9	WW domain-binding protein 2	WBP2	Unknown	0	1
Q9UBD9	Cardiotrophin-like cytokine factor 1	CLCF1	Secreted	0	1
Q15517	Corneodesmosin	CDSN	Secreted	0	1
Q14242	P-selectin glycoprotein ligand 1	SELPLG	Membrane	0	1
Q9UIB8	SLAM family member 5	CD84	Cell membrane	0	1
Q6UWP8	Suprabasin	SBSN	Secreted	0	1
Q13094	Lymphocyte cytosolic protein 2	LCP2	Cytoplasm	0	1
Q5XG92	Carboxylesterase 4A	CES4A	Secreted	0	1
Q7Z6I6	Rho GTPase-activating protein 30	ARHGAP30	Cytoplasmic vesicle	0	1
P12318	Low affinity immunoglobulin gamma Fc region receptor II-a	FCGR2A	Cell membrane	0	1

## Sheet: FACL4-EVs
Uniprot ID	Protein name	Gene name	Localization	Log2_LFQ intensity	Peptides
P63261	Actin, cytoplasmic 2	ACTG1	Cytoplasm	30.8093	15
P26038	Moesin	MSN	Cell membrane	28.0667	28
P62987	Ubiquitin-60S ribosomal protein L40	UBA52	Cytoplasm	27.6018	4
P04406	Glyceraldehyde-3-phosphate dehydrogenase	GAPDH	Cytoplasm	27.517	8
O00560	Syntenin-1	SDCBP	Cell junction	27.3761	5
Q09666	Neuroblast differentiation-associated protein AHNAK	AHNAK	Nucleus	27.0811	82
P04075	Fructose-bisphosphate aldolase A	ALDOA	Cytoplasm	27.0368	15
P08238	Heat shock protein HSP 90-beta	HSP90AB1	Cytoplasm	27.0102	21
P06733	Alpha-enolase	ENO1	Cytoplasm	27.0011	14
O60488	Long-chain-fatty-acid--CoA ligase 4	ACSL4	Mitochondrion outer membrane	26.8621	14
P07737	Profilin-1	PFN1	Cytoplasm	26.7748	5
P11142	Heat shock cognate 71 kDa protein	HSPA8	Cytoplasm	26.7523	18
P13164	Interferon-induced transmembrane protein 1	IFITM1	Cell membrane	26.7179	2
Q8WUM4	Programmed cell death 6-interacting protein	PDCD6IP	Cytoplasm	26.6262	21
P14618	Pyruvate kinase PKM	PKM	Cytoplasm	26.5519	15
P37802	Transgelin-2	TAGLN2	Unknown	26.448	7
Q04826	HLA class I histocompatibility antigen, B-40 alpha chain	HLA-B	Membrane	26.3593	7
P68104	Elongation factor 1-alpha 1	EEF1A1	Cytoplasm	26.2692	9
Q969P0	Immunoglobulin superfamily member 8	IGSF8	Cell membrane	26.2244	10
P63104	14-3-3 protein zeta/delta	YWHAZ	Cytoplasm	26.1101	10
P21926	CD9 antigen	CD9	Membrane	26.107	4
P07195	L-lactate dehydrogenase B chain	LDHB	Cytoplasm	26.0455	5
P60174	Triosephosphate isomerase	TPI1	Unknown	26.0164	6
Q5XG92	Carboxylesterase 4A	CES4A	Secreted	26.0079	1
O75369	Filamin-B	FLNB	Cytoplasm	25.8047	31
P16189	HLA class I histocompatibility antigen, A-31 alpha chain	HLA-A	Membrane	25.7995	8
O00299	Chloride intracellular channel protein 1	CLIC1	Nucleus	25.7703	5
P00338	L-lactate dehydrogenase A chain	LDHA	Cytoplasm	25.679	8
P52566	Rho GDP-dissociation inhibitor 2	ARHGDIB	Cytoplasm	25.6286	5
P31146	Coronin-1A	CORO1A	Cytoplasm	25.5942	10
O43707	Alpha-actinin-4	ACTN4	Nucleus	25.5676	16
P62258	14-3-3 protein epsilon	YWHAE	Cytoplasm	25.5478	12
Q13576	Ras GTPase-activating-like protein IQGAP2	IQGAP2	Unknown	25.5436	28
P01857	Ig gamma-1 chain C region	IGHG1	Secreted	25.466	2
P04899	Guanine nucleotide-binding protein G(i) subunit alpha-2	GNAI2	Cytoplasm	25.445	6
P68371	Tubulin beta-4B chain	TUBB4B	Cytoplasm	25.4015	8
P68363	Tubulin alpha-1B chain	TUBA1B	Cytoplasm	25.3052	4
Q14019	Coactosin-like protein	COTL1	Cytoplasm	25.3021	5
P35579	Myosin-9	MYH9	Cytoplasm	25.2563	25
P23528	Cofilin-1	CFL1	Nucleus matrix	25.2376	3
P27701	CD82 antigen	CD82	Membrane	25.2261	2
P13796	Plastin-2	LCP1	Cytoplasm	25.1932	12
P21333	Filamin-A	FLNA	Cytoplasm	25.1905	23
P06744	Glucose-6-phosphate isomerase	GPI	Cytoplasm	25.1618	9
P16070	CD44 antigen	CD44	Cell membrane	25.0749	4
Q01518	Adenylyl cyclase-associated protein 1	CAP1	Cell membrane	25.0325	7
Q06830	Peroxiredoxin-1	PRDX1	Cytoplasm	25.0167	8
P46940	Ras GTPase-activating-like protein IQGAP1	IQGAP1	Cell membrane	25.0147	25
P61224	Ras-related protein Rap-1b	RAP1B	Cell membrane	25.0136	4
P15924	Desmoplakin	DSP	Cell junction	24.9958	25
P40121	Macrophage-capping protein	CAPG	Cytoplasm	24.926	7
Q9Y490	Talin-1	TLN1	Cell projection	24.9144	26
P07900	Heat shock protein HSP 90-alpha	HSP90AA1	Cytoplasm	24.8205	16
P10721	Mast/stem cell growth factor receptor Kit	KIT	Cell membrane	24.8118	14
P62879	Guanine nucleotide-binding protein G(I)/G(S)/G(T) subunit beta-2	GNB2	Cytoplasm	24.7447	5
P60033	CD81 antigen	CD81	Membrane	24.6897	1
P31946	14-3-3 protein beta/alpha	YWHAB	Cytoplasm	24.644	8
P84095	Rho-related GTP-binding protein RhoG	RHOG	Cell membrane	24.6347	5
P00558	Phosphoglycerate kinase 1	PGK1	Cytoplasm	24.5854	11
P15311	Ezrin	EZR	Apical cell membrane	24.5163	13
P30455	HLA class I histocompatibility antigen, A-36 alpha chain	HLA-A	Membrane	24.495	7
P05023	Sodium/potassium-transporting ATPase subunit alpha-1	ATP1A1	Cell membrane	24.4677	13
P18206	Vinculin	VCL	Cytoplasm	24.4475	19
P07437	Tubulin beta chain	TUBB	Cytoplasm	24.3982	9
P23634	Plasma membrane calcium-transporting ATPase 4	ATP2B4	Cell membrane	24.3685	13
P07355	Annexin A2	ANXA2	Secreted	24.3512	11
P84077	ADP-ribosylation factor 1	ARF1	Golgi apparatus	24.2785	2
P31947	14-3-3 protein sigma	SFN	Cytoplasm	24.2588	5
P08195	4F2 cell-surface antigen heavy chain	SLC3A2	Apical cell membrane	24.2355	5
Q08722	Leukocyte surface antigen CD47	CD47	Cell membrane	24.1445	4
P09972	Fructose-bisphosphate aldolase C	ALDOC	Unknown	24.0931	7
P11169	Solute carrier family 2, facilitated glucose transporter member 3	SLC2A3	Membrane	24.0323	5
O15427	Monocarboxylate transporter 4	SLC16A3	Cell membrane	23.9616	4
P52907	F-actin-capping protein subunit alpha-1	CAPZA1	Cytoplasm	23.9392	4
P09382	Galectin-1	LGALS1	Secreted	23.9371	4
P61981	14-3-3 protein gamma	YWHAG	Cytoplasm	23.8883	6
P50995	Annexin A11	ANXA11	Cytoplasm	23.8459	5
P67936	Tropomyosin alpha-4 chain	TPM4	Cytoplasm	23.8403	6
P02786	Transferrin receptor protein 1	TFRC	Cell membrane	23.8357	9
P0DMV9	Heat shock 70 kDa protein 1B	HSPA1B	Unknown	23.8331	10
Q01650	Large neutral amino acids transporter small subunit 1	SLC7A5	Cytoplasm	23.8167	4
P15144	Aminopeptidase N	ANPEP	Cell membrane	23.7443	11
P14923	Junction plakoglobin	JUP	Cell junction	23.7104	10
P09525	Annexin A4	ANXA4	Unknown	23.6755	6
P10599	Thioredoxin	TXN	Nucleus	23.6504	3
P35613	Basigin	BSG	Cell membrane	23.6368	5
P81605	Dermcidin	DCD	Secreted	23.5951	2
P30626	Sorcin	SRI	Cytoplasm	23.5857	3
P07948	Tyrosine-protein kinase Lyn	LYN	Cell membrane	23.5578	6
P62805	Histone H4	HIST1H4A	Nucleus	23.5432	6
O75955	Flotillin-1	FLOT1	Cell membrane	23.5337	8
P15153	Ras-related C3 botulinum toxin substrate 2	RAC2	Cytoplasm	23.5267	2
O14745	Na(+)/H(+) exchange regulatory cofactor NHE-RF1	SLC9A3R1	Cytoplasm	23.4477	4
P62993	Growth factor receptor-bound protein 2	GRB2	Nucleus	23.4448	3
P08754	Guanine nucleotide-binding protein G(k) subunit alpha	GNAI3	Cytoplasm	23.4283	4
O75083	WD repeat-containing protein 1	WDR1	Cytoplasm	23.4243	4
P16150	Leukosialin	SPN	Membrane	23.4178	4
P62491	Ras-related protein Rab-11A	RAB11A	Cell membrane	23.3992	5
P22676	Calretinin	CALB2	Unknown	23.3855	6
P06703	Protein S100-A6	S100A6	Nucleus envelope	23.3749	2
Q8N392	Rho GTPase-activating protein 18	ARHGAP18	Unknown	23.3496	10
P62937	Peptidyl-prolyl cis-trans isomerase A	PPIA	Cytoplasm	23.3301	5
P15531	Nucleoside diphosphate kinase A	NME1	Cytoplasm	23.3218	3
P11021	78 kDa glucose-regulated protein	HSPA5	Endoplasmic reticulum lumen	23.321	9
P08133	Annexin A6	ANXA6	Cytoplasm	23.3202	10
P09211	Glutathione S-transferase P	GSTP1	Cytoplasm	23.296	4
P62826	GTP-binding nuclear protein Ran	RAN	Nucleus	23.2918	2
P11234	Ras-related protein Ral-B	RALB	Cell membrane	23.2901	4
P01111	GTPase NRas	NRAS	Cell membrane	23.2818	4
Q02413	Desmoglein-1	DSG1	Cell membrane	23.2737	10
P27348	14-3-3 protein theta	YWHAQ	Cytoplasm	23.2428	5
Q15758	Neutral amino acid transporter B(0)	SLC1A5	Cell membrane	23.2065	6
P31949	Protein S100-A11	S100A11	Cytoplasm	23.2041	2
Q04941	Proteolipid protein 2	PLP2	Membrane	23.204	1
P50990	T-complex protein 1 subunit theta	CCT8	Cytoplasm	23.1853	7
P08758	Annexin A5	ANXA5	Unknown	23.1562	4
Q99536	Synaptic vesicle membrane protein VAT-1 homolog	VAT1	Cytoplasm	23.1508	5
P07339	Cathepsin D	CTSD	Lysosome	23.1124	6
Q96P63	Serpin B12	SERPINB12	Cytoplasm	23.1031	6
P13639	Elongation factor 2	EEF2	Cytoplasm	23.075	5
Q6ZWK4	Uncharacterized protein C1orf186	C1orf186	Membrane	23.0658	4
P47756	F-actin-capping protein subunit beta	CAPZB	Cytoplasm	23.0539	5
P61160	Actin-related protein 2	ACTR2	Cytoplasm	22.9988	3
Q04760	Lactoylglutathione lyase	GLO1	Unknown	22.981	3
P31944	Caspase-14	CASP14	Cytoplasm	22.9349	4
P32942	Intercellular adhesion molecule 3	ICAM3	Membrane	22.8936	4
P78371	T-complex protein 1 subunit beta	CCT2	Cytoplasm	22.8872	9
Q08554	Desmocollin-1	DSC1	Cell membrane	22.8814	2
Q08431	Lactadherin	MFGE8	Membrane	22.8535	4
Q9Y624	Junctional adhesion molecule A	F11R	Cell junction	22.8016	4
Q99832	T-complex protein 1 subunit eta	CCT7	Cytoplasm	22.7769	4
Q06187	Tyrosine-protein kinase BTK	BTK	Cytoplasm	22.7595	4
P61006	Ras-related protein Rab-8A	RAB8A	Cell membrane	22.744	4
P61158	Actin-related protein 3	ACTR3	Cytoplasm	22.7421	4
P50395	Rab GDP dissociation inhibitor beta	GDI2	Cytoplasm	22.7275	7
Q96TA1	Niban-like protein 1	FAM129B	Cytoplasm	22.7129	4
Q99880	Histone H2B type 1-L	HIST1H2BL	Nucleus	22.7062	3
P27105	Erythrocyte band 7 integral membrane protein	STOM	Cell membrane	22.6792	5
P25311	Zinc-alpha-2-glycoprotein	AZGP1	Secreted	22.6547	2
Q9NQ84	G-protein coupled receptor family C group 5 member C	GPRC5C	Cell membrane	22.6486	5
P43358	Melanoma-associated antigen 4	MAGEA4	Unknown	22.631	3
Q16658	Fascin	FSCN1	Cytoplasm	22.6301	5
Q86UX7	Fermitin family homolog 3	FERMT3	Cell projection	22.6095	5
Q5JQS6	Germinal center-associated signaling and motility-like protein	GCSAML	Unknown	22.6063	3
Q9H4G4	Golgi-associated plant pathogenesis-related protein 1	GLIPR2	Golgi apparatus membrane	22.6004	2
P30101	Protein disulfide-isomerase A3	PDIA3	Endoplasmic reticulum	22.5865	4
P50991	T-complex protein 1 subunit delta	CCT4	Cytoplasm	22.5742	5
P51148	Ras-related protein Rab-5C	RAB5C	Cell membrane	22.5658	4
Q14254	Flotillin-2	FLOT2	Cell membrane	22.5433	8
P11413	Glucose-6-phosphate 1-dehydrogenase	G6PD	Unknown	22.5408	6
P25685	DnaJ homolog subfamily B member 1	DNAJB1	Cytoplasm	22.5325	1
Q14974	Importin subunit beta-1	KPNB1	Cytoplasm	22.5293	4
Q04917	14-3-3 protein eta	YWHAH	Unknown	22.5021	5
P28161	Glutathione S-transferase Mu 2	GSTM2	Cytoplasm	22.4939	2
Q15286	Ras-related protein Rab-35	RAB35	Cell membrane	22.4897	4
O75054	Immunoglobulin superfamily member 3	IGSF3	Membrane	22.4768	6
P61225	Ras-related protein Rap-2b	RAP2B	Recycling endosome membrane	22.4199	3
Q99878	Histone H2A type 1-J	HIST1H2AJ	Nucleus	22.4093	2
Q7L576	Cytoplasmic FMR1-interacting protein 1	CYFIP1	Cytoplasm	22.4004	6
P50552	Vasodilator-stimulated phosphoprotein	VASP	Cytoplasm	22.3556	4
O60610	Protein diaphanous homolog 1	DIAPH1	Cell membrane	22.3552	7
P29350	Tyrosine-protein phosphatase non-receptor type 6	PTPN6	Cytoplasm	22.3547	9
P09104	Gamma-enolase	ENO2	Cytoplasm	22.3547	4
P61026	Ras-related protein Rab-10	RAB10	Cytoplasmic vesicle membrane	22.3167	4
Q9H223	EH domain-containing protein 4	EHD4	Cell membrane	22.3151	5
Q08188	Protein-glutamine gamma-glutamyltransferase E	TGM3	Unknown	22.2935	4
Q6UWD8	Transmembrane protein C16orf54	C16orf54	Membrane	22.2911	2
P40925	Malate dehydrogenase, cytoplasmic	MDH1	Cytoplasm	22.2543	2
P26639	Threonine--tRNA ligase, cytoplasmic	TARS	Cytoplasm	22.1805	5
O15143	Actin-related protein 2/3 complex subunit 1B	ARPC1B	Cytoplasm	22.1578	2
P25786	Proteasome subunit alpha type-1	PSMA1	Cytoplasm	22.1567	2
P60900	Proteasome subunit alpha type-6	PSMA6	Cytoplasm	22.1438	3
P19397	Leukocyte surface antigen CD53	CD53	Cell membrane	22.1234	1
Q9H444	Charged multivesicular body protein 4b	CHMP4B	Cytoplasm	22.1111	2
Q01082	Spectrin beta chain, non-erythrocytic 1	SPTBN1	Cytoplasm	22.0971	3
P51149	Ras-related protein Rab-7a	RAB7A	Late endosome	22.0791	2
P08962	CD63 antigen	CD63	Cell membrane	22.078	2
P49368	T-complex protein 1 subunit gamma	CCT3	Cytoplasm	22.0716	3
P22314	Ubiquitin-like modifier-activating enzyme 1	UBA1	Cytoplasm	22.0647	6
P13591	Neural cell adhesion molecule 1	NCAM1	Cell membrane	22.059	4
P78417	Glutathione S-transferase omega-1	GSTO1	Cytoplasm	22.0343	3
P28070	Proteasome subunit beta type-4	PSMB4	Cytoplasm	22.0002	2
P01040	Cystatin-A	CSTA	Cytoplasm	21.9929	3
P61769	Beta-2-microglobulin	B2M	Secreted	21.9901	2
Q99808	Equilibrative nucleoside transporter 1	SLC29A1	Basolateral cell membrane	21.9826	2
P14324	Farnesyl pyrophosphate synthase	FDPS	Cytoplasm	21.9643	3
O15145	Actin-related protein 2/3 complex subunit 3	ARPC3	Cytoplasm	21.958	2
P04040	Catalase	CAT	Peroxisome	21.9515	4
O75223	Gamma-glutamylcyclotransferase	GGCT	Unknown	21.9406	3
O14818	Proteasome subunit alpha type-7	PSMA7	Cytoplasm	21.93	4
P17987	T-complex protein 1 subunit alpha	TCP1	Cytoplasm	21.9276	6
P53396	ATP-citrate synthase	ACLY	Cytoplasm	21.8986	6
P28066	Proteasome subunit alpha type-5	PSMA5	Cytoplasm	21.8969	2
P52565	Rho GDP-dissociation inhibitor 1	ARHGDIA	Cytoplasm	21.8946	3
P55072	Transitional endoplasmic reticulum ATPase	VCP	Cytoplasm	21.8923	4
P05089	Arginase-1	ARG1	Cytoplasm	21.8878	3
P28072	Proteasome subunit beta type-6	PSMB6	Cytoplasm	21.8414	2
P50502	Hsc70-interacting protein	ST13	Cytoplasm	21.8127	4
P53990	IST1 homolog	IST1	Cytoplasmic vesicle	21.809	2
P52209	6-phosphogluconate dehydrogenase, decarboxylating	PGD	Cytoplasm	21.803	5
Q01813	ATP-dependent 6-phosphofructokinase, platelet type	PFKP	Cytoplasm	21.781	4
O00161	Synaptosomal-associated protein 23	SNAP23	Cell membrane	21.771	3
P19105	Myosin regulatory light chain 12A	MYL12A	Unknown	21.7573	3
P01834	Ig kappa chain C region	IGKC	Unknown	21.7324	1
P48960	CD97 antigen	CD97	Cell membrane	21.7181	4
P11586	C-1-tetrahydrofolate synthase, cytoplasmic	MTHFD1	Cytoplasm	21.704	8
O95466	Formin-like protein 1	FMNL1	Cytoplasm	21.6776	5
P04792	Heat shock protein beta-1	HSPB1	Cytoplasm	21.6548	2
O00186	Syntaxin-binding protein 3	STXBP3	Cytoplasm	21.6454	5
P15586	N-acetylglucosamine-6-sulfatase	GNS	Lysosome	21.6402	4
Q96S97	Myeloid-associated differentiation marker	MYADM	Membrane	21.6081	1
Q9BZQ8	Protein Niban	FAM129A	Cytoplasm	21.6049	3
Q9UIB8	SLAM family member 5	CD84	Cell membrane	21.6018	2
Q5TZA2	Rootletin	CROCC	Cytoplasm	21.587	1
P12277	Creatine kinase B-type	CKB	Cytoplasm	21.5785	2
Q9C0H2	Protein tweety homolog 3	TTYH3	Cell membrane	21.5731	3
P29401	Transketolase	TKT	Unknown	21.5448	5
Q5T749	Keratinocyte proline-rich protein	KPRP	Cytoplasm	21.5407	2
Q96KP4	Cytosolic non-specific dipeptidase	CNDP2	Cytoplasm	21.5362	4
Q99497	Protein DJ-1	PARK7	Cell membrane	21.5245	3
O75874	Isocitrate dehydrogenase [NADP] cytoplasmic	IDH1	Cytoplasm	21.4972	3
Q14847	LIM and SH3 domain protein 1	LASP1	Cytoplasm	21.4958	2
O43491	Band 4.1-like protein 2	EPB41L2	Cytoplasm	21.4948	3
P00441	Superoxide dismutase [Cu-Zn]	SOD1	Cytoplasm	21.4936	2
P00491	Purine nucleoside phosphorylase	PNP	Cytoplasm	21.4933	2
P60842	Eukaryotic initiation factor 4A-I	EIF4A1	Unknown	21.4928	3
O75791	GRB2-related adapter protein 2	GRAP2	Nucleus	21.488	2
P40227	T-complex protein 1 subunit zeta	CCT6A	Cytoplasm	21.4852	4
O14817	Tetraspanin-4	TSPAN4	Membrane	21.4786	1
Q15517	Corneodesmosin	CDSN	Secreted	21.4758	1
O00159	Unconventional myosin-Ic	MYO1C	Cytoplasm	21.4529	4
Q9UGN4	CMRF35-like molecule 8	CD300A	Cell membrane	21.4287	3
Q96JT2	Solute carrier family 45 member 3	SLC45A3	Membrane	21.4276	1
P01876	Ig alpha-1 chain C region	IGHA1	Unknown	21.4262	4
P13489	Ribonuclease inhibitor	RNH1	Cytoplasm	21.417	2
Q7Z406	Myosin-14	MYH14	Unknown	21.4055	4
P05556	Integrin beta-1	ITGB1	Cell membrane	21.3651	4
P55786	Puromycin-sensitive aminopeptidase	NPEPPS	Cytoplasm	21.3636	5
O60234	Glia maturation factor gamma	GMFG	Unknown	21.2915	2
Q99816	Tumor susceptibility gene 101 protein	TSG101	Cytoplasm	21.2671	2
P21399	Cytoplasmic aconitate hydratase	ACO1	Cytoplasm	21.265	2
Q12846	Syntaxin-4	STX4	Cell membrane	21.2394	1
Q9NUQ9	Protein FAM49B	FAM49B	Unknown	21.2058	3
P05362	Intercellular adhesion molecule 1	ICAM1	Membrane	21.1943	3
P63244	Guanine nucleotide-binding protein subunit beta-2-like 1	GNB2L1	Cell membrane	21.175	2
P04083	Annexin A1	ANXA1	Nucleus	21.1698	3
P19961	Alpha-amylase 2B	AMY2B	Secreted	21.1614	2
P02545	Prelamin-A/C	LMNA	Nucleus	21.138	4
P84085	ADP-ribosylation factor 5	ARF5	Golgi apparatus	21.1298	3
Q13835	Plakophilin-1	PKP1	Nucleus	21.1241	2
O15031	Plexin-B2	PLXNB2	Cell membrane	21.1202	2
Q15833	Syntaxin-binding protein 2	STXBP2	Unknown	21.0813	2
Q01469	Fatty acid-binding protein, epidermal	FABP5	Cytoplasm	21.0485	2
Q92835	Phosphatidylinositol 3,4,5-trisphosphate 5-phosphatase 1	INPP5D	Cytoplasm	21.0263	3
P61247	40S ribosomal protein S3a	RPS3A	Cytoplasm	21.0132	2
Q9Y639	Neuroplastin	NPTN	Cell membrane	21.0023	1
Q9UKE5	TRAF2 and NCK-interacting protein kinase	TNIK	Nucleus	20.9931	2
P08648	Integrin alpha-5	ITGA5	Membrane	20.96	3
P61626	Lysozyme C	LYZ	Secreted	20.956	2
P18124	60S ribosomal protein L7	RPL7	Unknown	20.9469	2
P09543	2,3-cyclic-nucleotide 3-phosphodiesterase	CNP	Membrane	20.9293	2
Q9Y6E0	Serine/threonine-protein kinase 24	STK24	Cytoplasm	20.917	2
Q96B97	SH3 domain-containing kinase-binding protein 1	SH3KBP1	Cytoplasm	20.893	3
Q9Y230	RuvB-like 2	RUVBL2	Nucleus matrix	20.8824	2
P63092	Guanine nucleotide-binding protein G(s) subunit alpha isoforms short	GNAS	Cell membrane	20.8779	4
Q9UHD8	Septin-9	SEPT9	Cytoplasm	20.8715	4
P62753	40S ribosomal protein S6	RPS6	Unknown	20.8641	2
P62330	ADP-ribosylation factor 6	ARF6	Golgi apparatus	20.8564	2
Q92692	Nectin-2	PVRL2	Cell membrane	20.8509	2
Q9Y265	RuvB-like 1	RUVBL1	Nucleus matrix	20.8443	3
P08865	40S ribosomal protein SA	RPSA	Cell membrane	20.8332	2
Q96F85	CB1 cannabinoid receptor-interacting protein 1	CNRIP1	Unknown	20.8054	2
P49327	Fatty acid synthase	FASN	Cytoplasm	20.7842	3
P30086	Phosphatidylethanolamine-binding protein 1	PEBP1	Cytoplasm	20.7578	2
Q13404	Ubiquitin-conjugating enzyme E2 variant 1	UBE2V1	Nucleus	20.7161	3
Q86VP6	Cullin-associated NEDD8-dissociated protein 1	CAND1	Cytoplasm	20.7159	2
P19440	Gamma-glutamyltranspeptidase 1	GGT1	Cell membrane	20.7139	2
P16152	Carbonyl reductase [NADPH] 1	CBR1	Cytoplasm	20.7067	1
P06241	Tyrosine-protein kinase Fyn	FYN	Cytoplasm	20.6818	1
P20073	Annexin A7	ANXA7	Unknown	20.6588	2
P07384	Calpain-1 catalytic subunit	CAPN1	Cytoplasm	20.6528	2
Q9BRF8	Serine/threonine-protein phosphatase CPPED1	CPPED1	Cytoplasm	20.6476	2
Q14344	Guanine nucleotide-binding protein subunit alpha-13	GNA13	Membrane	20.6461	2
P07237	Protein disulfide-isomerase	P4HB	Endoplasmic reticulum lumen	20.6054	2
P30041	Peroxiredoxin-6	PRDX6	Cytoplasm	20.6014	2
Q9ULV4	Coronin-1C	CORO1C	Cell membrane	20.5775	2
P07814	Bifunctional glutamate/proline--tRNA ligase	EPRS	Cytoplasm	20.5634	4
Q5VW32	BRO1 domain-containing protein BROX	BROX	Membrane	20.5448	2
P62888	60S ribosomal protein L30	RPL30	Unknown	20.48	1
Q92598	Heat shock protein 105 kDa	HSPH1	Cytoplasm	20.468	3
P18077	60S ribosomal protein L35a	RPL35A	Unknown	20.4607	2
P08174	Complement decay-accelerating factor	CD55	Cell membrane	20.4517	2
P23284	Peptidyl-prolyl cis-trans isomerase B	PPIB	Endoplasmic reticulum lumen	20.3952	2
P38606	V-type proton ATPase catalytic subunit A	ATP6V1A	Unknown	20.3864	3
Q96FW1	Ubiquitin thioesterase OTUB1	OTUB1	Cytoplasm	20.3458	3
P34932	Heat shock 70 kDa protein 4	HSPA4	Cytoplasm	20.3388	2
P61313	60S ribosomal protein L15	RPL15	Unknown	20.3319	1
P12814	Alpha-actinin-1	ACTN1	Cytoplasm	20.3315	7
P17174	Aspartate aminotransferase, cytoplasmic	GOT1	Cytoplasm	20.3289	2
O94804	Serine/threonine-protein kinase 10	STK10	Cell membrane	20.3024	2
P36578	60S ribosomal protein L4	RPL4	Unknown	20.2994	1
Q02790	Peptidyl-prolyl cis-trans isomerase FKBP4	FKBP4	Cytoplasm	20.2947	3
P62841	40S ribosomal protein S15	RPS15	Unknown	20.2918	1
P41240	Tyrosine-protein kinase CSK	CSK	Cytoplasm	20.2888	2
P62158	Calmodulin	CALM1	Cytoplasm	20.2881	2
P63010	AP-2 complex subunit beta	AP2B1	Cell membrane	20.2821	2
P42356	Phosphatidylinositol 4-kinase alpha	PI4KA	Cytoplasm	20.2683	4
O60664	Perilipin-3	PLIN3	Cytoplasm	20.2657	3
Q9BX67	Junctional adhesion molecule C	JAM3	Cell membrane	20.2453	3
P98172	Ephrin-B1	EFNB1	Membrane	20.2389	2
P22735	Protein-glutamine gamma-glutamyltransferase K	TGM1	Membrane	20.2372	6
P26640	Valine--tRNA ligase	VARS	Unknown	20.2278	2
P61106	Ras-related protein Rab-14	RAB14	Recycling endosome	20.2161	4
Q00796	Sorbitol dehydrogenase	SORD	Mitochondrion membrane	20.2069	1
P00390	Glutathione reductase, mitochondrial	GSR	Mitochondrion	20.1898	3
Q9NY33	Dipeptidyl peptidase 3	DPP3	Cytoplasm	20.1863	5
P36873	Serine/threonine-protein phosphatase PP1-gamma catalytic subunit	PPP1CC	Cytoplasm	20.1605	1
O75044	SLIT-ROBO Rho GTPase-activating protein 2	SRGAP2	Cell membrane	20.1138	2
Q9P265	Disco-interacting protein 2 homolog B	DIP2B	Unknown	20.089	5
P36959	GMP reductase 1	GMPR	Unknown	19.9623	1
P26641	Elongation factor 1-gamma	EEF1G	Unknown	19.9506	3
P12268	Inosine-5-monophosphate dehydrogenase 2	IMPDH2	Cytoplasm	19.8808	2
O95433	Activator of 90 kDa heat shock protein ATPase homolog 1	AHSA1	Cytoplasm	19.752	2
P21281	V-type proton ATPase subunit B, brain isoform	ATP6V1B2	Endomembrane system	19.711	3
Q8WWI5	Choline transporter-like protein 1	SLC44A1	Cell membrane	19.7092	2
Q14204	Cytoplasmic dynein 1 heavy chain 1	DYNC1H1	Cytoplasm	19.6197	3
P30679	Guanine nucleotide-binding protein subunit alpha-15	GNA15	Unknown	19.5969	2
Q16881	Thioredoxin reductase 1, cytoplasmic	TXNRD1	Cytoplasm	19.5336	1
P62750	60S ribosomal protein L23a	RPL23A	Unknown	19.5181	1
O00182	Galectin-9	LGALS9	Cytoplasm	19.4815	3
Q9UI42	Carboxypeptidase A4	CPA4	Secreted	19.4715	2
P17252	Protein kinase C alpha type	PRKCA	Cytoplasm	19.4603	2
P11166	Solute carrier family 2, facilitated glucose transporter member 1	SLC2A1	Cell membrane	19.4538	1
Q9H0H5	Rac GTPase-activating protein 1	RACGAP1	Nucleus	19.4191	2
P01591	Immunoglobulin J chain	IGJ	Secreted	19.397	1
O75342	Arachidonate 12-lipoxygenase, 12R-type	ALOX12B	Cytoplasm	19.3394	2
P36639	7,8-dihydro-8-oxoguanine triphosphatase	NUDT1	Cytoplasm	19.3328	1
Q15631	Translin	TSN	Cytoplasm	19.3005	2
Q96EY5	Multivesicular body subunit 12A	MVB12A	Cytoplasm	19.212	1
Q13765	Nascent polypeptide-associated complex subunit alpha	NACA	Cytoplasm	19.193	2
P45880	Voltage-dependent anion-selective channel protein 2	VDAC2	Mitochondrion outer membrane	19.178	2
P11717	Cation-independent mannose-6-phosphate receptor	IGF2R	Lysosome membrane	19.1611	2
Q99623	Prohibitin-2	PHB2	Mitochondrion inner membrane	19.0769	2
Q5JSL3	Dedicator of cytokinesis protein 11	DOCK11	Unknown	19.0745	3
Q04637	Eukaryotic translation initiation factor 4 gamma 1	EIF4G1	Unknown	18.9294	1
P62195	26S protease regulatory subunit 8	PSMC5	Cytoplasm	18.8874	2
Q9UL25	Ras-related protein Rab-21	RAB21	Endoplasmic reticulum membrane	18.7187	1
Q9NWQ8	Phosphoprotein associated with glycosphingolipid-enriched microdomains 1	PAG1	Cell membrane	18.6585	2
Q06124	Tyrosine-protein phosphatase non-receptor type 11	PTPN11	Cytoplasm	18.5505	2
Q14203	Dynactin subunit 1	DCTN1	Cytoplasm	18.3974	2
P53602	Diphosphomevalonate decarboxylase	MVD	Unknown	17.6292	1
O95782	AP-2 complex subunit alpha-1	AP2A1	Cell membrane	17.5931	1
Q9NQW7	Xaa-Pro aminopeptidase 1	XPNPEP1	Cytoplasm	17.5527	1
Q00653	Nuclear factor NF-kappa-B p100 subunit	NFKB2	Nucleus	17.5188	1
P52434	DNA-directed RNA polymerases I, II, and III subunit RPABC3	POLR2H	Nucleus	17.3791	1
Q9UHV9	Prefoldin subunit 2	PFDN2	Nucleus	17.244	1
P58335	Anthrax toxin receptor 2	ANTXR2	Cell membrane	17.1883	1
P17858	ATP-dependent 6-phosphofructokinase, liver type	PFKL	Cytoplasm	17.0582	4
P62241	40S ribosomal protein S8	RPS8	Cytoplasm	0	1
P60953	Cell division control protein 42 homolog	CDC42	Cell membrane	0	2
P30153	Serine/threonine-protein phosphatase 2A 65 kDa regulatory subunit A alpha isoform	PPP2R1A	Cytoplasm	0	1
P42331	Rho GTPase-activating protein 25	ARHGAP25	Unknown	0	3
Q5T750	Skin-specific protein 32	XP32	Unknown	0	1
P22061	Protein-L-isoaspartate(D-aspartate) O-methyltransferase	PCMT1	Cytoplasm	0	1
Q02878	60S ribosomal protein L6	RPL6	Unknown	0	2
P27797	Calreticulin	CALR	Endoplasmic reticulum lumen	0	1
Q9NPA2	Matrix metalloproteinase-25	MMP25	Cell membrane	0	1
Q14258	E3 ubiquitin/ISG15 ligase TRIM25	TRIM25	Cytoplasm	0	1
Q9UBI6	Guanine nucleotide-binding protein G(I)/G(S)/G(O) subunit gamma-12	GNG12	Cell membrane	0	1
P62701	40S ribosomal protein S4, X isoform	RPS4X	Cytoplasm	0	1
P40429	60S ribosomal protein L13a	RPL13A	Cytoplasm	0	1
P61254	60S ribosomal protein L26	RPL26	Unknown	0	1
Q12792	Twinfilin-2	TWF2	Cytoplasm	0	1
P04259	Keratin, type II cytoskeletal 6B	KRT6B	Unknown	0	23
P63267	Actin, gamma-enteric smooth muscle	ACTG2	Cytoplasm	0	10
P17066	Heat shock 70 kDa protein 6	HSPA6	Unknown	0	8
Q13509	Tubulin beta-3 chain	TUBB3	Cytoplasm	0	6
Q29940	HLA class I histocompatibility antigen, B-59 alpha chain	HLA-B	Membrane	0	6
P68366	Tubulin alpha-4A chain	TUBA4A	Cytoplasm	0	2
P20020	Plasma membrane calcium-transporting ATPase 1	ATP2B1	Cell membrane	0	7
Q562R1	Beta-actin-like protein 2	ACTBL2	Cytoplasm	0	3
P14625	Endoplasmin	HSP90B1	Endoplasmic reticulum lumen	0	2
P54577	Tyrosine--tRNA ligase, cytoplasmic	YARS	Cytoplasm	0	2
Q86YV0	RAS protein activator like-3	RASAL3	Unknown	0	1
P18085	ADP-ribosylation factor 4	ARF4	Golgi apparatus	0	2
Q9H0U4	Ras-related protein Rab-1B	RAB1B	Cytoplasm	0	2
P20339	Ras-related protein Rab-5A	RAB5A	Cell membrane	0	2
P62834	Ras-related protein Rap-1A	RAP1A	Cell membrane	0	4
P51153	Ras-related protein Rab-13	RAB13	Cell membrane	0	3
Q00610	Clathrin heavy chain 1	CLTC	Cytoplasmic vesicle membrane	0	2
Q71DI3	Histone H3.2	HIST2H3A	Nucleus	0	1
P17693	HLA class I histocompatibility antigen, alpha chain G	HLA-G	Membrane	0	2
P23396	40S ribosomal protein S3	RPS3	Cytoplasm	0	1
P06753	Tropomyosin alpha-3 chain	TPM3	Cytoplasm	0	3
Q15365	Poly(rC)-binding protein 1	PCBP1	Nucleus	0	1
O14672	Disintegrin and metalloproteinase domain-containing protein 10	ADAM10	Cell membrane	0	1
P04114	Apolipoprotein B-100	APOB	Cytoplasm	0	2
Q13637	Ras-related protein Rab-32	RAB32	Mitochondrion	0	1
P20340	Ras-related protein Rab-6A	RAB6A	Golgi apparatus	0	2
P11233	Ras-related protein Ral-A	RALA	Cell surface	0	2
P01116	GTPase KRas	KRAS	Cell membrane	0	3
P10301	Ras-related protein R-Ras	RRAS	Cell membrane	0	1
P61020	Ras-related protein Rab-5B	RAB5B	Cell membrane	0	2
Q92930	Ras-related protein Rab-8B	RAB8B	Cell membrane	0	1
P57737	Coronin-7	CORO7	Golgi apparatus membrane	0	1
P43034	Platelet-activating factor acetylhydrolase IB subunit alpha	PAFAH1B1	Cytoplasm	0	1
P13929	Beta-enolase	ENO3	Cytoplasm	0	2
Q13177	Serine/threonine-protein kinase PAK 2	PAK2	Cytoplasm	0	1
P06493	Cyclin-dependent kinase 1	CDK1	Nucleus	0	2
Q9H2K8	Serine/threonine-protein kinase TAO3	TAOK3	Cytoplasm	0	2
Q07912	Activated CDC42 kinase 1	TNK2	Cell membrane	0	1
P30740	Leukocyte elastase inhibitor	SERPINB1	Cytoplasm	0	2
P48643	T-complex protein 1 subunit epsilon	CCT5	Cytoplasm	0	2
P28065	Proteasome subunit beta type-9	PSMB9	Cytoplasm	0	1
P25788	Proteasome subunit alpha type-3	PSMA3	Cytoplasm	0	1
P25789	Proteasome subunit alpha type-4	PSMA4	Cytoplasm	0	1
P05106	Integrin beta-3	ITGB3	Cell membrane	0	1
Q9H4M9	EH domain-containing protein 1	EHD1	Recycling endosome membrane	0	2
O43561	Linker for activation of T-cells family member 1	LAT	Cell membrane	0	1
Q13642	Four and a half LIM domains protein 1	FHL1	Cytoplasm	0	1
P47755	F-actin-capping protein subunit alpha-2	CAPZA2	Unknown	0	3
P68871	Hemoglobin subunit beta	HBB	Unknown	0	1
P54920	Alpha-soluble NSF attachment protein	NAPA	Membrane	0	1
Q02241	Kinesin-like protein KIF23	KIF23	Nucleus	0	1
Q99439	Calponin-2	CNN2	Unknown	0	2
P23526	Adenosylhomocysteinase	AHCY	Cytoplasm	0	2
P11279	Lysosome-associated membrane glycoprotein 1	LAMP1	Cell membrane	0	1
Q8IWA5	Choline transporter-like protein 2	SLC44A2	Membrane	0	1
P13798	Acylamino-acid-releasing enzyme	APEH	Cytoplasm	0	1
P61088	Ubiquitin-conjugating enzyme E2 N	UBE2N	Nucleus	0	1
P62140	Serine/threonine-protein phosphatase PP1-beta catalytic subunit	PPP1CB	Cytoplasm	0	1
P59998	Actin-related protein 2/3 complex subunit 4	ARPC4	Cytoplasm	0	1
Q96F07	Cytoplasmic FMR1-interacting protein 2	CYFIP2	Cytoplasm	0	5
P61353	60S ribosomal protein L27	RPL27	Unknown	0	1
P14174	Macrophage migration inhibitory factor	MIF	Secreted	0	1
O15144	Actin-related protein 2/3 complex subunit 2	ARPC2	Cytoplasm	0	2
P31939	Bifunctional purine biosynthesis protein PURH	ATIC	Unknown	0	3
Q13200	26S proteasome non-ATPase regulatory subunit 2	PSMD2	Unknown	0	1
P62249	40S ribosomal protein S16	RPS16	Unknown	0	1
O43776	Asparagine--tRNA ligase, cytoplasmic	NARS	Cytoplasm	0	1
P14868	Aspartate--tRNA ligase, cytoplasmic	DARS	Cytoplasm	0	1
Q07020	60S ribosomal protein L18	RPL18	Cytoplasm	0	1
P63218	Guanine nucleotide-binding protein G(I)/G(S)/G(O) subunit gamma-5	GNG5	Cell membrane	0	1
O43633	Charged multivesicular body protein 2a	CHMP2A	Late endosome membrane	0	1
P22234	Multifunctional protein ADE2	PAICS	Unknown	0	2
P25705	ATP synthase subunit alpha, mitochondrial	ATP5A1	Mitochondrion inner membrane	0	1
P29692	Elongation factor 1-delta	EEF1D	Nucleus	0	1
P62277	40S ribosomal protein S13	RPS13	Unknown	0	1
P49588	Alanine--tRNA ligase, cytoplasmic	AARS	Cytoplasm	0	4
P61978	Heterogeneous nuclear ribonucleoprotein K	HNRNPK	Cytoplasm	0	1
P30050	60S ribosomal protein L12	RPL12	Unknown	0	1
Q9H9H4	Vacuolar protein sorting-associated protein 37B	VPS37B	Late endosome membrane	0	1
Q9UK41	Vacuolar protein sorting-associated protein 28 homolog	VPS28	Cell membrane	0	1
P39023	60S ribosomal protein L3	RPL3	Nucleus	0	1
Q9NX76	CKLF-like MARVEL transmembrane domain-containing protein 6	CMTM6	Membrane	0	1
P62263	40S ribosomal protein S14	RPS14	Unknown	0	1
Q9P2B2	Prostaglandin F2 receptor negative regulator	PTGFRN	Endoplasmic reticulum membrane	0	2
P28838	Cytosol aminopeptidase	LAP3	Cytoplasm	0	1
P62917	60S ribosomal protein L8	RPL8	Cytoplasm	0	1
Q92542	Nicastrin	NCSTN	Membrane	0	2
Q9UQ80	Proliferation-associated protein 2G4	PA2G4	Cytoplasm	0	1
P39019	40S ribosomal protein S19	RPS19	Nucleus	0	1
P04080	Cystatin-B	CSTB	Cytoplasm	0	1
Q9UI08	Ena/VASP-like protein	EVL	Cytoplasm	0	1
Q9NRY6	Phospholipid scramblase 3	PLSCR3	Mitochondrion membrane	0	2
Q12907	Vesicular integral-membrane protein VIP36	LMAN2	Endoplasmic reticulum-Golgi intermediate compartment membrane	0	1
P84098	60S ribosomal protein L19	RPL19	Unknown	0	1
Q9NP79	Vacuolar protein sorting-associated protein VTA1 homolog	VTA1	Cytoplasm	0	1
Q9H299	SH3 domain-binding glutamic acid-rich-like protein 3	SH3BGRL3	Cytoplasm	0	1
O75368	SH3 domain-binding glutamic acid-rich-like protein	SH3BGRL	Unknown	0	1
P62942	Peptidyl-prolyl cis-trans isomerase FKBP1A	FKBP1A	Cytoplasm	0	1
Q9BXI6	TBC1 domain family member 10A	TBC1D10A	Cell projection	0	1
P45974	Ubiquitin carboxyl-terminal hydrolase 5	USP5	Unknown	0	1
O95865	N(G),N(G)-dimethylarginine dimethylaminohydrolase 2	DDAH2	Cytoplasm	0	2
Q96FZ7	Charged multivesicular body protein 6	CHMP6	Endomembrane system	0	1
O14908	PDZ domain-containing protein GIPC1	GIPC1	Cytoplasm	0	1
Q9NQR4	Omega-amidase NIT2	NIT2	Cytoplasm	0	1
P48426	Phosphatidylinositol 5-phosphate 4-kinase type-2 alpha	PIP4K2A	Cell membrane	0	1
Q96C19	EF-hand domain-containing protein D2	EFHD2	Membrane raft	0	1
Q9Y266	Nuclear migration protein nudC	NUDC	Cytoplasm	0	1
Q9H1C7	Cysteine-rich and transmembrane domain-containing protein 1	CYSTM1	Membrane	0	1
P26447	Protein S100-A4	S100A4	Unknown	0	2
Q10589	Bone marrow stromal antigen 2	BST2	Golgi apparatus	0	2
Q9C0B5	Palmitoyltransferase ZDHHC5	ZDHHC5	Cell membrane	0	1
Q15334	Lethal(2) giant larvae protein homolog 1	LLGL1	Early endosome membrane	0	1
Q96CS7	Pleckstrin homology domain-containing family B member 2	PLEKHB2	Recycling endosome membrane	0	1
Q8TF72	Protein Shroom3	SHROOM3	Cell junction	0	1
Q9Y5S1	Transient receptor potential cation channel subfamily V member 2	TRPV2	Cell membrane	0	1
Q70J99	Protein unc-13 homolog D	UNC13D	Cytoplasm	0	3
O94886	CSC1-like protein 1	TMEM63A	Lysosome membrane	0	1
P42768	Wiskott-Aldrich syndrome protein	WAS	Cytoplasm	0	2
Q969T9	WW domain-binding protein 2	WBP2	Unknown	0	1
Q9UBD9	Cardiotrophin-like cytokine factor 1	CLCF1	Secreted	0	1
Q14242	P-selectin glycoprotein ligand 1	SELPLG	Membrane	0	1
Q6UWP8	Suprabasin	SBSN	Secreted	0	1
Q7Z6I6	Rho GTPase-activating protein 30	ARHGAP30	Cytoplasmic vesicle	0	1
P12318	Low affinity immunoglobulin gamma Fc region receptor II-a	FCGR2A	Cell membrane	0	1
P36406	E3 ubiquitin-protein ligase TRIM23	TRIM23	Endomembrane system	0	1
Q9NXU5	ADP-ribosylation factor-like protein 15	ARL15	Unknown	0	1
P35606	Coatomer subunit beta	COPB2	Cytoplasm	0	1
Q9BR76	Coronin-1B	CORO1B	Cytoplasm	0	1
P23458	Tyrosine-protein kinase JAK1	JAK1	Endomembrane system	0	1
Q9H2G2	STE20-like serine/threonine-protein kinase	SLK	Cytoplasm	0	1
Q9UHY1	Nuclear receptor-binding protein	NRBP1	Cytoplasm	0	1
O96019	Actin-like protein 6A	ACTL6A	Nucleus	0	1
P60981	Destrin	DSTN	Unknown	0	1
P48509	CD151 antigen	CD151	Membrane	0	1
P29508	Serpin B3	SERPINB3	Cytoplasm	0	2
Q96BS2	Calcineurin B homologous protein 3	TESC	Nucleus	0	1
P60660	Myosin light polypeptide 6	MYL6	Unknown	0	1
Q9Y696	Chloride intracellular channel protein 4	CLIC4	Cytoplasm	0	1
O43396	Thioredoxin-like protein 1	TXNL1	Cytoplasm	0	2
O76003	Glutaredoxin-3	GLRX3	Cytoplasm	0	1
P20618	Proteasome subunit beta type-1	PSMB1	Cytoplasm	0	1
O15523	ATP-dependent RNA helicase DDX3Y	DDX3Y	Cytoplasm	0	1
Q9BUT1	3-hydroxybutyrate dehydrogenase type 2	BDH2	Cytoplasm	0	1
P49189	4-trimethylaminobutyraldehyde dehydrogenase	ALDH9A1	Cytoplasm	0	2
O95336	6-phosphogluconolactonase	PGLS	Cytoplasm	0	1
P47929	Galectin-7	LGALS7	Cytoplasm	0	3
P33176	Kinesin-1 heavy chain	KIF5B	Cytoplasm	0	1
Q92973	Transportin-1	TNPO1	Cytoplasm	0	1
O15484	Calpain-5	CAPN5	Unknown	0	1
P50148	Guanine nucleotide-binding protein G(q) subunit alpha	GNAQ	Nucleus	0	1
P68036	Ubiquitin-conjugating enzyme E2 L3	UBE2L3	Nucleus	0	1
P61086	Ubiquitin-conjugating enzyme E2 K	UBE2K	Cytoplasm	0	1
P62136	Serine/threonine-protein phosphatase PP1-alpha catalytic subunit	PPP1CA	Cytoplasm	0	1
Q08209	Serine/threonine-protein phosphatase 2B catalytic subunit alpha isoform	PPP3CA	Cell membrane	0	1
Q8WTV0	Scavenger receptor class B member 1	SCARB1	Cell membrane	0	2
P53618	Coatomer subunit beta	COPB1	Cytoplasm	0	1
Q99829	Copine-1	CPNE1	Unknown	0	1
P35998	26S protease regulatory subunit 7	PSMC2	Cytoplasm	0	2
O60884	DnaJ homolog subfamily A member 2	DNAJA2	Membrane	0	1
P31689	DnaJ homolog subfamily A member 1	DNAJA1	Membrane	0	1
Q16555	Dihydropyrimidinase-related protein 2	DPYSL2	Cytoplasm	0	2
P54709	Sodium/potassium-transporting ATPase subunit beta-3	ATP1B3	Cell membrane	0	1
O75340	Programmed cell death protein 6	PDCD6	Nucleus membrane	0	1
P61764	Syntaxin-binding protein 1	STXBP1	Cytoplasm	0	1
P30046	D-dopachrome decarboxylase	DDT	Cytoplasm	0	1
Q15019	Septin-2	SEPT2	Cytoplasm	0	1
Q16181	Septin-7	SEPT7	Cytoplasm	0	2
O00487	26S proteasome non-ATPase regulatory subunit 14	PSMD14	Unknown	0	1
Q15404	Ras suppressor protein 1	RSU1	Unknown	0	1
Q16851	UTP--glucose-1-phosphate uridylyltransferase	UGP2	Cytoplasm	0	2
P50570	Dynamin-2	DNM2	Cytoplasm	0	3
Q9BY43	Charged multivesicular body protein 4a	CHMP4A	Cytoplasmic vesicle membrane	0	1
O15439	Multidrug resistance-associated protein 4	ABCC4	Membrane	0	1
P41250	Glycine--tRNA ligase	GARS	Cytoplasm	0	1
P33527	Multidrug resistance-associated protein 1	ABCC1	Cell membrane	0	2
P11171	Protein 4.1	EPB41	Cytoplasm	0	2
P21796	Voltage-dependent anion-selective channel protein 1	VDAC1	Mitochondrion outer membrane	0	1
P01130	Low-density lipoprotein receptor	LDLR	Cell membrane	0	1
Q13277	Syntaxin-3	STX3	Membrane	0	1
Q9HC38	Glyoxalase domain-containing protein 4	GLOD4	Mitochondrion	0	1
P14317	Hematopoietic lineage cell-specific protein	HCLS1	Membrane	0	1
P37837	Transaldolase	TALDO1	Cytoplasm	0	2
P12955	Xaa-Pro dipeptidase	PEPD	Unknown	0	2
P55060	Exportin-2	CSE1L	Cytoplasm	0	2
P80723	Brain acid soluble protein 1	BASP1	Cell membrane	0	2
P55209	Nucleosome assembly protein 1-like 1	NAP1L1	Nucleus	0	1
Q9Y376	Calcium-binding protein 39	CAB39	Cytoplasm	0	1
P00492	Hypoxanthine-guanine phosphoribosyltransferase	HPRT1	Cytoplasm	0	1
O75695	Protein XRP2	RP2	Cell membrane	0	1
P54619	5-AMP-activated protein kinase subunit gamma-1	PRKAG1	Unknown	0	1
Q9H0Q0	Protein FAM49A	FAM49A	Unknown	0	2
Q9UKK9	ADP-sugar pyrophosphatase	NUDT5	Unknown	0	1
P06702	Protein S100-A9	S100A9	Secreted	0	1
P62851	40S ribosomal protein S25	RPS25	Unknown	0	1
P62316	Small nuclear ribonucleoprotein Sm D2	SNRPD2	Cytoplasm	0	1
P23381	Tryptophan--tRNA ligase, cytoplasmic	WARS	Cytoplasm	0	1
Q92597	Protein NDRG1	NDRG1	Cytoplasm	0	1
Q9H7P6	Multivesicular body subunit 12B	MVB12B	Endosome	0	1
P48444	Coatomer subunit delta	ARCN1	Cytoplasm	0	1
P35268	60S ribosomal protein L22	RPL22	Unknown	0	1
P30043	Flavin reductase (NADPH)	BLVRB	Cytoplasm	0	1
O15511	Actin-related protein 2/3 complex subunit 5	ARPC5	Cytoplasm	0	1
P12004	Proliferating cell nuclear antigen	PCNA	Nucleus	0	1
P22695	Cytochrome b-c1 complex subunit 2, mitochondrial	UQCRC2	Mitochondrion inner membrane	0	1
O75608	Acyl-protein thioesterase 1	LYPLA1	Cytoplasm	0	1
P14314	Glucosidase 2 subunit beta	PRKCSH	Endoplasmic reticulum	0	1
P05198	Eukaryotic translation initiation factor 2 subunit 1	EIF2S1	Cytoplasmic granule	0	1
Q5ZPR3	CD276 antigen	CD276	Membrane	0	2
O00154	Cytosolic acyl coenzyme A thioester hydrolase	ACOT7	Cytoplasm	0	1
P35611	Alpha-adducin	ADD1	Cytoplasm	0	1
P48637	Glutathione synthetase	GSS	Unknown	0	2
P54578	Ubiquitin carboxyl-terminal hydrolase 14	USP14	Cytoplasm	0	1
P53004	Biliverdin reductase A	BLVRA	Cytoplasm	0	1
Q9NTJ3	Structural maintenance of chromosomes protein 4	SMC4	Nucleus	0	1
P61604	10 kDa heat shock protein, mitochondrial	HSPE1	Mitochondrion matrix	0	1
P08243	Asparagine synthetase [glutamine-hydrolyzing]	ASNS	Unknown	0	1
P46779	60S ribosomal protein L28	RPL28	Unknown	0	1
P67809	Nuclease-sensitive element-binding protein 1	YBX1	Cytoplasm	0	1
Q9H4E7	Differentially expressed in FDCP 6 homolog	DEF6	Cytoplasm	0	2
P07942	Laminin subunit beta-1	LAMB1	Secreted	0	1
Q99426	Tubulin-folding cofactor B	TBCB	Cytoplasm	0	2
Q9H8S9	MOB kinase activator 1A	MOB1A	Unknown	0	1
Q96C24	Synaptotagmin-like protein 4	SYTL4	Membrane	0	1
P78356	Phosphatidylinositol 5-phosphate 4-kinase type-2 beta	PIP4K2B	Endoplasmic reticulum membrane	0	1
Q15437	Protein transport protein Sec23B	SEC23B	Golgi apparatus membrane	0	1
P30520	Adenylosuccinate synthetase isozyme 2	ADSS	Cytoplasm	0	1
Q9HBI1	Beta-parvin	PARVB	Cell junction	0	2
P42224	Signal transducer and activator of transcription 1-alpha/beta	STAT1	Cytoplasm	0	2
P40763	Signal transducer and activator of transcription 3	STAT3	Cytoplasm	0	1
Q969X1	Protein lifeguard 3	TMBIM1	Membrane	0	1
P42574	Caspase-3	CASP3	Cytoplasm	0	1
O14494	Lipid phosphate phosphohydrolase 1	PPAP2A	Cell membrane	0	1
Q9NRX5	Serine incorporator 1	SERINC1	Endoplasmic reticulum membrane	0	1
P16930	Fumarylacetoacetase	FAH	Unknown	0	1
P63151	Serine/threonine-protein phosphatase 2A 55 kDa regulatory subunit B alpha isoform	PPP2R2A	Unknown	0	2
P43487	Ran-specific GTPase-activating protein	RANBP1	Unknown	0	1
P14209	CD99 antigen	CD99	Membrane	0	1
Q13907	Isopentenyl-diphosphate Delta-isomerase 1	IDI1	Peroxisome	0	1
P49768	Presenilin-1	PSEN1	Endoplasmic reticulum membrane	0	1
Q9H008	Phospholysine phosphohistidine inorganic pyrophosphate phosphatase	LHPP	Cytoplasm	0	1
P19256	Lymphocyte function-associated antigen 3	CD58	Cell membrane	0	1
Q9HD42	Charged multivesicular body protein 1a	CHMP1A	Cytoplasm	0	1
Q7Z2W4	Zinc finger CCCH-type antiviral protein 1	ZC3HAV1	Cytoplasm	0	1
Q14699	Raftlin	RFTN1	Cell membrane	0	1
Q15274	Nicotinate-nucleotide pyrophosphorylase [carboxylating]	QPRT	Unknown	0	1
P17900	Ganglioside GM2 activator	GM2A	Lysosome	0	2
P09326	CD48 antigen	CD48	Cell membrane	0	1
P61619	Protein transport protein Sec61 subunit alpha isoform 1	SEC61A1	Endoplasmic reticulum membrane	0	1
Q8IVM0	Coiled-coil domain-containing protein 50	CCDC50	Cytoplasm	0	1
Q9NVM1	Protein eva-1 homolog B	EVA1B	Membrane	0	1
Q15052	Rho guanine nucleotide exchange factor 6	ARHGEF6	Cell projection	0	1
O95445	Apolipoprotein M	APOM	Secreted	0	1
Q6WKZ4	Rab11 family-interacting protein 1	RAB11FIP1	Recycling endosome	0	1
Q6GTX8	Leukocyte-associated immunoglobulin-like receptor 1	LAIR1	Cell membrane	0	1
P51606	N-acylglucosamine 2-epimerase	RENBP	Unknown	0	1
Q8NC42	E3 ubiquitin-protein ligase RNF149	RNF149	Membrane	0	1
Q96QA5	Gasdermin-A	GSDMA	Cytoplasm	0	1
P02810	Salivary acidic proline-rich phosphoprotein 1/2	PRH1	Secreted	0	1
Q13951	Core-binding factor subunit beta	CBFB	Nucleus	0	1
Q8WVV4	Protein POF1B	POF1B	Cell junction	0	1
P42357	Histidine ammonia-lyase	HAL	Unknown	0	1
Q9Y2D5	A-kinase anchor protein 2	AKAP2	Unknown	0	1
O43761	Synaptogyrin-3	SYNGR3	Membrane	0	1
Q96PQ1	Sialic acid-binding Ig-like lectin 12	SIGLEC12	Membrane	0	1
Q8IU68	Transmembrane channel-like protein 8	TMC8	Endoplasmic reticulum membrane	0	1
O95989	Diphosphoinositol polyphosphate phosphohydrolase 1	NUDT3	Cytoplasm	0	1
Q5T5C0	Syntaxin-binding protein 5	STXBP5	Cytoplasm	0	1
P22681	E3 ubiquitin-protein ligase CBL	CBL	Cytoplasm	0	1
Q8IYT4	Katanin p60 ATPase-containing subunit A-like 2	KATNAL2	Cytoplasm	0	1
P25105	Platelet-activating factor receptor	PTAFR	Cell membrane	0	1
Q16581	C3a anaphylatoxin chemotactic receptor	C3AR1	Cell membrane	0	1
Q8WWW8	GRB2-associated-binding protein 3	GAB3	Unknown	0	1
Q9H4L5	Oxysterol-binding protein-related protein 3	OSBPL3	Unknown	0	1

## Sheet: MTCO2-EVs
Protein IDs	Protein name	Gene name	Localization	Log2_LFQ intensity	Peptides
P63261	Actin, cytoplasmic 2	ACTG1	Cytoplasm	31.2733	15
P26038	Moesin	MSN	Cell membrane	27.9348	36
O00560	Syntenin-1	SDCBP	Cell junction	27.7368	7
Q09666	Neuroblast differentiation-associated protein AHNAK	AHNAK	Nucleus	27.6421	124
P62987	Ubiquitin-60S ribosomal protein L40	UBA52	Cytoplasm	27.6246	4
P06733	Alpha-enolase	ENO1	Cytoplasm	27.4862	17
P08238	Heat shock protein HSP 90-beta	HSP90AB1	Cytoplasm	27.3405	24
Q8WUM4	Programmed cell death 6-interacting protein	PDCD6IP	Cytoplasm	27.3122	27
P07737	Profilin-1	PFN1	Cytoplasm	27.3038	6
P04075	Fructose-bisphosphate aldolase A	ALDOA	Cytoplasm	27.2743	15
P11142	Heat shock cognate 71 kDa protein	HSPA8	Cytoplasm	27.2728	23
O60488	Long-chain-fatty-acid--CoA ligase 4	ACSL4	Mitochondrion outer membrane	27.2498	17
P14618	Pyruvate kinase PKM	PKM	Cytoplasm	27.0897	17
P04406	Glyceraldehyde-3-phosphate dehydrogenase	GAPDH	Cytoplasm	27.0105	9
P21926	CD9 antigen	CD9	Membrane	27.0083	4
Q969P0	Immunoglobulin superfamily member 8	IGSF8	Cell membrane	26.8173	13
P13164	Interferon-induced transmembrane protein 1	IFITM1	Cell membrane	26.8148	2
Q04826	HLA class I histocompatibility antigen, B-40 alpha chain	HLA-B	Membrane	26.7379	8
P68104	Elongation factor 1-alpha 1	EEF1A1	Cytoplasm	26.5632	8
P00338	L-lactate dehydrogenase A chain	LDHA	Cytoplasm	26.5197	9
O00299	Chloride intracellular channel protein 1	CLIC1	Nucleus	26.4481	6
P63104	14-3-3 protein zeta/delta	YWHAZ	Cytoplasm	26.4199	9
O75369	Filamin-B	FLNB	Cytoplasm	26.248	44
P07195	L-lactate dehydrogenase B chain	LDHB	Cytoplasm	26.1957	8
P16189	HLA class I histocompatibility antigen, A-31 alpha chain	HLA-A	Membrane	26.1929	11
P68363	Tubulin alpha-1B chain	TUBA1B	Cytoplasm	26.1772	8
Q13576	Ras GTPase-activating-like protein IQGAP2	IQGAP2	Unknown	26.1511	39
P37802	Transgelin-2	TAGLN2	Unknown	26.0549	8
P23528	Cofilin-1	CFL1	Nucleus matrix	25.9529	4
O43707	Alpha-actinin-4	ACTN4	Nucleus	25.9031	22
P21333	Filamin-A	FLNA	Cytoplasm	25.7737	34
P04899	Guanine nucleotide-binding protein G(i) subunit alpha-2	GNAI2	Cytoplasm	25.7309	7
P35579	Myosin-9	MYH9	Cytoplasm	25.5438	40
P60174	Triosephosphate isomerase	TPI1	Unknown	25.5306	7
P46940	Ras GTPase-activating-like protein IQGAP1	IQGAP1	Cell membrane	25.5129	36
P61224	Ras-related protein Rap-1b	RAP1B	Cell membrane	25.5123	6
Q01518	Adenylyl cyclase-associated protein 1	CAP1	Cell membrane	25.5042	11
Q06830	Peroxiredoxin-1	PRDX1	Cytoplasm	25.4843	10
P52566	Rho GDP-dissociation inhibitor 2	ARHGDIB	Cytoplasm	25.4475	5
P60033	CD81 antigen	CD81	Membrane	25.4217	2
P62258	14-3-3 protein epsilon	YWHAE	Cytoplasm	25.3224	15
P68371	Tubulin beta-4B chain	TUBB4B	Cytoplasm	25.294	11
P31146	Coronin-1A	CORO1A	Cytoplasm	25.2753	11
P16070	CD44 antigen	CD44	Cell membrane	25.2317	5
P13796	Plastin-2	LCP1	Cytoplasm	25.2135	11
P40121	Macrophage-capping protein	CAPG	Cytoplasm	25.1822	8
P07900	Heat shock protein HSP 90-alpha	HSP90AA1	Cytoplasm	25.1332	19
P27701	CD82 antigen	CD82	Membrane	25.0819	3
P17066	Heat shock 70 kDa protein 6	HSPA6	Unknown	25.0667	8
Q9Y490	Talin-1	TLN1	Cell projection	24.9743	41
P62879	Guanine nucleotide-binding protein G(I)/G(S)/G(T) subunit beta-2	GNB2	Cytoplasm	24.972	5
Q14019	Coactosin-like protein	COTL1	Cytoplasm	24.9299	7
P08195	4F2 cell-surface antigen heavy chain	SLC3A2	Apical cell membrane	24.8319	10
P09972	Fructose-bisphosphate aldolase C	ALDOC	Unknown	24.8207	13
P10721	Mast/stem cell growth factor receptor Kit	KIT	Cell membrane	24.7922	14
P15311	Ezrin	EZR	Apical cell membrane	24.7631	15
P31946	14-3-3 protein beta/alpha	YWHAB	Cytoplasm	24.7535	9
Q01650	Large neutral amino acids transporter small subunit 1	SLC7A5	Cytoplasm	24.6829	5
P05023	Sodium/potassium-transporting ATPase subunit alpha-1	ATP1A1	Cell membrane	24.6027	19
P84095	Rho-related GTP-binding protein RhoG	RHOG	Cell membrane	24.6004	6
P00558	Phosphoglycerate kinase 1	PGK1	Cytoplasm	24.5794	13
P07437	Tubulin beta chain	TUBB	Cytoplasm	24.5199	11
P23634	Plasma membrane calcium-transporting ATPase 4	ATP2B4	Cell membrane	24.5011	20
P06744	Glucose-6-phosphate isomerase	GPI	Cytoplasm	24.4942	10
P18206	Vinculin	VCL	Cytoplasm	24.4787	23
P35613	Basigin	BSG	Cell membrane	24.3879	7
Q08722	Leukocyte surface antigen CD47	CD47	Cell membrane	24.3226	3
P30455	HLA class I histocompatibility antigen, A-36 alpha chain	HLA-A	Membrane	24.2653	9
P15153	Ras-related C3 botulinum toxin substrate 2	RAC2	Cytoplasm	24.2386	2
P07355	Annexin A2	ANXA2	Secreted	24.1967	11
P09382	Galectin-1	LGALS1	Secreted	24.1723	4
P84077	ADP-ribosylation factor 1	ARF1	Golgi apparatus	24.156	4
P01857	Ig gamma-1 chain C region	IGHG1	Secreted	24.1382	2
P50995	Annexin A11	ANXA11	Cytoplasm	24.1236	9
P01111	GTPase NRas	NRAS	Cell membrane	24.0853	5
O15427	Monocarboxylate transporter 4	SLC16A3	Cell membrane	24.0576	5
P10599	Thioredoxin	TXN	Nucleus	24.0503	4
P08962	CD63 antigen	CD63	Cell membrane	24.0102	2
P02786	Transferrin receptor protein 1	TFRC	Cell membrane	23.9708	14
P15531	Nucleoside diphosphate kinase A	NME1	Cytoplasm	23.9573	4
P0DMV9	Heat shock 70 kDa protein 1B	HSPA1B	Unknown	23.9282	13
P09525	Annexin A4	ANXA4	Unknown	23.9206	9
P15924	Desmoplakin	DSP	Cell junction	23.9007	18
P67936	Tropomyosin alpha-4 chain	TPM4	Cytoplasm	23.8985	6
P62826	GTP-binding nuclear protein Ran	RAN	Nucleus	23.8814	3
Q08431	Lactadherin	MFGE8	Membrane	23.8638	3
P52907	F-actin-capping protein subunit alpha-1	CAPZA1	Cytoplasm	23.8585	7
P27348	14-3-3 protein theta	YWHAQ	Cytoplasm	23.8441	5
P62491	Ras-related protein Rab-11A	RAB11A	Cell membrane	23.8124	7
P50990	T-complex protein 1 subunit theta	CCT8	Cytoplasm	23.8092	15
P61981	14-3-3 protein gamma	YWHAG	Cytoplasm	23.7901	10
P09211	Glutathione S-transferase P	GSTP1	Cytoplasm	23.7712	5
P22676	Calretinin	CALB2	Unknown	23.7414	6
Q15758	Neutral amino acid transporter B(0)	SLC1A5	Cell membrane	23.7271	6
O75955	Flotillin-1	FLOT1	Cell membrane	23.7065	11
Q8N392	Rho GTPase-activating protein 18	ARHGAP18	Unknown	23.6791	14
P08754	Guanine nucleotide-binding protein G(k) subunit alpha	GNAI3	Cytoplasm	23.6638	4
O14745	Na(+)/H(+) exchange regulatory cofactor NHE-RF1	SLC9A3R1	Cytoplasm	23.6487	4
P62993	Growth factor receptor-bound protein 2	GRB2	Nucleus	23.6022	3
O75083	WD repeat-containing protein 1	WDR1	Cytoplasm	23.5962	7
P08758	Annexin A5	ANXA5	Unknown	23.5755	7
P11021	78 kDa glucose-regulated protein	HSPA5	Endoplasmic reticulum lumen	23.5287	10
Q6ZWK4	Uncharacterized protein C1orf186	C1orf186	Membrane	23.5275	4
P07948	Tyrosine-protein kinase Lyn	LYN	Cell membrane	23.5156	8
P62805	Histone H4	HIST1H4A	Nucleus	23.5147	7
P28161	Glutathione S-transferase Mu 2	GSTM2	Cytoplasm	23.4754	3
P30626	Sorcin	SRI	Cytoplasm	23.4496	4
Q7L576	Cytoplasmic FMR1-interacting protein 1	CYFIP1	Cytoplasm	23.4003	11
P62937	Peptidyl-prolyl cis-trans isomerase A	PPIA	Cytoplasm	23.3325	5
P08133	Annexin A6	ANXA6	Cytoplasm	23.3094	13
Q99536	Synaptic vesicle membrane protein VAT-1 homolog	VAT1	Cytoplasm	23.3012	6
P15144	Aminopeptidase N	ANPEP	Cell membrane	23.2651	12
P61225	Ras-related protein Rap-2b	RAP2B	Recycling endosome membrane	23.2491	3
P13639	Elongation factor 2	EEF2	Cytoplasm	23.2101	6
P61769	Beta-2-microglobulin	B2M	Secreted	23.2055	2
P32942	Intercellular adhesion molecule 3	ICAM3	Membrane	23.1975	6
P11169	Solute carrier family 2, facilitated glucose transporter member 3	SLC2A3	Membrane	23.1835	8
P16150	Leukosialin	SPN	Membrane	23.176	4
P51149	Ras-related protein Rab-7a	RAB7A	Late endosome	23.1602	5
Q86UX7	Fermitin family homolog 3	FERMT3	Cell projection	23.1297	11
P26447	Protein S100-A4	S100A4	Unknown	23.127	5
P22314	Ubiquitin-like modifier-activating enzyme 1	UBA1	Cytoplasm	23.1176	12
O15143	Actin-related protein 2/3 complex subunit 1B	ARPC1B	Cytoplasm	23.1148	3
O75054	Immunoglobulin superfamily member 3	IGSF3	Membrane	23.0984	13
P61160	Actin-related protein 2	ACTR2	Cytoplasm	23.0915	2
Q14242	P-selectin glycoprotein ligand 1	SELPLG	Membrane	23.082	1
P51148	Ras-related protein Rab-5C	RAB5C	Cell membrane	23.0735	6
O14672	Disintegrin and metalloproteinase domain-containing protein 10	ADAM10	Cell membrane	22.9679	3
P17693	HLA class I histocompatibility antigen, alpha chain G	HLA-G	Membrane	22.9583	2
Q06187	Tyrosine-protein kinase BTK	BTK	Cytoplasm	22.9493	8
P31949	Protein S100-A11	S100A11	Cytoplasm	22.9486	2
P14174	Macrophage migration inhibitory factor	MIF	Secreted	22.9396	1
P17987	T-complex protein 1 subunit alpha	TCP1	Cytoplasm	22.9375	9
Q04917	14-3-3 protein eta	YWHAH	Unknown	22.9254	6
Q6UWD8	Transmembrane protein C16orf54	C16orf54	Membrane	22.9125	2
Q04760	Lactoylglutathione lyase	GLO1	Unknown	22.9074	6
Q8TF72	Protein Shroom3	SHROOM3	Cell junction	22.9035	1
P14923	Junction plakoglobin	JUP	Cell junction	22.893	8
Q9H4G4	Golgi-associated plant pathogenesis-related protein 1	GLIPR2	Golgi apparatus membrane	22.8917	2
Q9H223	EH domain-containing protein 4	EHD4	Cell membrane	22.8858	9
P50395	Rab GDP dissociation inhibitor beta	GDI2	Cytoplasm	22.8852	7
P81605	Dermcidin	DCD	Secreted	22.8809	3
P50991	T-complex protein 1 subunit delta	CCT4	Cytoplasm	22.8747	7
P78371	T-complex protein 1 subunit beta	CCT2	Cytoplasm	22.8699	11
O00159	Unconventional myosin-Ic	MYO1C	Cytoplasm	22.8383	13
Q02413	Desmoglein-1	DSG1	Cell membrane	22.8273	10
Q14254	Flotillin-2	FLOT2	Cell membrane	22.8228	8
P43358	Melanoma-associated antigen 4	MAGEA4	Unknown	22.8065	5
Q5JQS6	Germinal center-associated signaling and motility-like protein	GCSAML	Unknown	22.7882	3
Q01082	Spectrin beta chain, non-erythrocytic 1	SPTBN1	Cytoplasm	22.7693	8
P47756	F-actin-capping protein subunit beta	CAPZB	Cytoplasm	22.7595	8
P27105	Erythrocyte band 7 integral membrane protein	STOM	Cell membrane	22.7259	7
P40925	Malate dehydrogenase, cytoplasmic	MDH1	Cytoplasm	22.7254	3
P55072	Transitional endoplasmic reticulum ATPase	VCP	Cytoplasm	22.7113	8
P61006	Ras-related protein Rab-8A	RAB8A	Cell membrane	22.6978	6
P61158	Actin-related protein 3	ACTR3	Cytoplasm	22.6389	6
Q99816	Tumor susceptibility gene 101 protein	TSG101	Cytoplasm	22.5826	7
Q9Y624	Junctional adhesion molecule A	F11R	Cell junction	22.5772	7
P09104	Gamma-enolase	ENO2	Cytoplasm	22.569	5
O75368	SH3 domain-binding glutamic acid-rich-like protein	SH3BGRL	Unknown	22.5665	3
P59998	Actin-related protein 2/3 complex subunit 4	ARPC4	Cytoplasm	22.5633	3
P11413	Glucose-6-phosphate 1-dehydrogenase	G6PD	Unknown	22.5624	7
O94886	CSC1-like protein 1	TMEM63A	Lysosome membrane	22.55	1
P11586	C-1-tetrahydrofolate synthase, cytoplasmic	MTHFD1	Cytoplasm	22.5374	12
P53396	ATP-citrate synthase	ACLY	Cytoplasm	22.4905	11
P07339	Cathepsin D	CTSD	Lysosome	22.4581	7
P30101	Protein disulfide-isomerase A3	PDIA3	Endoplasmic reticulum	22.446	6
P06753	Tropomyosin alpha-3 chain	TPM3	Cytoplasm	22.4392	3
Q9NQ84	G-protein coupled receptor family C group 5 member C	GPRC5C	Cell membrane	22.4259	6
P29350	Tyrosine-protein phosphatase non-receptor type 6	PTPN6	Cytoplasm	22.4145	10
P14324	Farnesyl pyrophosphate synthase	FDPS	Cytoplasm	22.4131	5
P52565	Rho GDP-dissociation inhibitor 1	ARHGDIA	Cytoplasm	22.4006	3
Q29940	HLA class I histocompatibility antigen, B-59 alpha chain	HLA-B	Membrane	22.3925	8
O00161	Synaptosomal-associated protein 23	SNAP23	Cell membrane	22.387	4
O14818	Proteasome subunit alpha type-7	PSMA7	Cytoplasm	22.3798	6
P19105	Myosin regulatory light chain 12A	MYL12A	Unknown	22.3781	4
O60610	Protein diaphanous homolog 1	DIAPH1	Cell membrane	22.3718	12
P11234	Ras-related protein Ral-B	RALB	Cell membrane	22.3605	5
P63267	Actin, gamma-enteric smooth muscle	ACTG2	Cytoplasm	22.355	12
Q96P63	Serpin B12	SERPINB12	Cytoplasm	22.3293	4
Q08554	Desmocollin-1	DSC1	Cell membrane	22.3244	2
P11049	Leukocyte antigen CD37	CD37	Membrane	22.3058	2
P15586	N-acetylglucosamine-6-sulfatase	GNS	Lysosome	22.3017	4
O43561	Linker for activation of T-cells family member 1	LAT	Cell membrane	22.2849	2
Q96KP4	Cytosolic non-specific dipeptidase	CNDP2	Cytoplasm	22.2685	6
P26639	Threonine--tRNA ligase, cytoplasmic	TARS	Cytoplasm	22.2671	6
P28066	Proteasome subunit alpha type-5	PSMA5	Cytoplasm	22.2517	3
Q14974	Importin subunit beta-1	KPNB1	Cytoplasm	22.2317	5
P61026	Ras-related protein Rab-10	RAB10	Cytoplasmic vesicle membrane	22.2259	5
Q16658	Fascin	FSCN1	Cytoplasm	22.2149	6
Q5ZPR3	CD276 antigen	CD276	Membrane	22.2127	2
Q99832	T-complex protein 1 subunit eta	CCT7	Cytoplasm	22.2115	10
P50502	Hsc70-interacting protein	ST13	Cytoplasm	22.1931	4
O75874	Isocitrate dehydrogenase [NADP] cytoplasmic	IDH1	Cytoplasm	22.1929	3
Q14204	Cytoplasmic dynein 1 heavy chain 1	DYNC1H1	Cytoplasm	22.1923	13
P31948	Stress-induced-phosphoprotein 1	STIP1	Cytoplasm	22.1817	5
P09543	2,3-cyclic-nucleotide 3-phosphodiesterase	CNP	Membrane	22.1755	4
O15144	Actin-related protein 2/3 complex subunit 2	ARPC2	Cytoplasm	22.1698	4
Q9UIB8	SLAM family member 5	CD84	Cell membrane	22.1604	4
P78417	Glutathione S-transferase omega-1	GSTO1	Cytoplasm	22.1569	3
O75223	Gamma-glutamylcyclotransferase	GGCT	Unknown	22.1529	4
P31944	Caspase-14	CASP14	Cytoplasm	22.1405	4
O15484	Calpain-5	CAPN5	Unknown	22.1388	4
P40227	T-complex protein 1 subunit zeta	CCT6A	Cytoplasm	22.1166	6
P20340	Ras-related protein Rab-6A	RAB6A	Golgi apparatus	22.086	2
P04792	Heat shock protein beta-1	HSPB1	Cytoplasm	22.0346	3
Q15365	Poly(rC)-binding protein 1	PCBP1	Nucleus	22.0301	4
Q99880	Histone H2B type 1-L	HIST1H2BL	Nucleus	22.0285	7
P60900	Proteasome subunit alpha type-6	PSMA6	Cytoplasm	22.028	3
P49327	Fatty acid synthase	FASN	Cytoplasm	22.0052	11
Q00610	Clathrin heavy chain 1	CLTC	Cytoplasmic vesicle membrane	21.9887	6
P13489	Ribonuclease inhibitor	RNH1	Cytoplasm	21.979	2
P04083	Annexin A1	ANXA1	Nucleus	21.9769	6
P42331	Rho GTPase-activating protein 25	ARHGAP25	Unknown	21.9735	6
Q15286	Ras-related protein Rab-35	RAB35	Cell membrane	21.9605	4
P43487	Ran-specific GTPase-activating protein	RANBP1	Unknown	21.9578	2
P06703	Protein S100-A6	S100A6	Nucleus envelope	21.9572	2
P06493	Cyclin-dependent kinase 1	CDK1	Nucleus	21.9557	3
P50552	Vasodilator-stimulated phosphoprotein	VASP	Cytoplasm	21.9551	6
P00441	Superoxide dismutase [Cu-Zn]	SOD1	Cytoplasm	21.926	2
O95996	Adenomatous polyposis coli protein 2	APC2	Cytoplasm	21.9237	1
P34932	Heat shock 70 kDa protein 4	HSPA4	Cytoplasm	21.9182	5
P12277	Creatine kinase B-type	CKB	Cytoplasm	21.9095	5
Q96TA1	Niban-like protein 1	FAM129B	Cytoplasm	21.9065	7
P07942	Laminin subunit beta-1	LAMB1	Secreted	21.887	1
P05089	Arginase-1	ARG1	Cytoplasm	21.8776	3
P49588	Alanine--tRNA ligase, cytoplasmic	AARS	Cytoplasm	21.8771	4
Q9BZQ8	Protein Niban	FAM129A	Cytoplasm	21.8728	4
P09326	CD48 antigen	CD48	Cell membrane	21.8513	2
Q99878	Histone H2A type 1-J	HIST1H2AJ	Nucleus	21.8474	4
P22234	Multifunctional protein ADE2	PAICS	Unknown	21.8442	5
P60842	Eukaryotic initiation factor 4A-I	EIF4A1	Unknown	21.8411	4
O00186	Syntaxin-binding protein 3	STXBP3	Cytoplasm	21.7598	5
P61088	Ubiquitin-conjugating enzyme E2 N	UBE2N	Nucleus	21.7573	1
P48960	CD97 antigen	CD97	Cell membrane	21.7498	4
Q9H0U4	Ras-related protein Rab-1B	RAB1B	Cytoplasm	21.7409	5
P29401	Transketolase	TKT	Unknown	21.74	6
P62330	ADP-ribosylation factor 6	ARF6	Golgi apparatus	21.7379	4
Q99497	Protein DJ-1	PARK7	Cell membrane	21.7262	3
P13798	Acylamino-acid-releasing enzyme	APEH	Cytoplasm	21.7156	4
P13591	Neural cell adhesion molecule 1	NCAM1	Cell membrane	21.7048	4
P53990	IST1 homolog	IST1	Cytoplasmic vesicle	21.6906	6
O43491	Band 4.1-like protein 2	EPB41L2	Cytoplasm	21.6735	4
Q5JSL3	Dedicator of cytokinesis protein 11	DOCK11	Unknown	21.6596	11
P25705	ATP synthase subunit alpha, mitochondrial	ATP5A1	Mitochondrion inner membrane	21.6596	8
P23396	40S ribosomal protein S3	RPS3	Cytoplasm	21.6579	3
P63092	Guanine nucleotide-binding protein G(s) subunit alpha isoforms short	GNAS	Cell membrane	21.6557	4
P30041	Peroxiredoxin-6	PRDX6	Cytoplasm	21.6396	4
P62942	Peptidyl-prolyl cis-trans isomerase FKBP1A	FKBP1A	Cytoplasm	21.6393	2
P25786	Proteasome subunit alpha type-1	PSMA1	Cytoplasm	21.633	4
Q01813	ATP-dependent 6-phosphofructokinase, platelet type	PFKP	Cytoplasm	21.6261	4
Q71DI3	Histone H3.2	HIST2H3A	Nucleus	21.6022	2
Q99439	Calponin-2	CNN2	Unknown	21.5672	2
Q9P2B2	Prostaglandin F2 receptor negative regulator	PTGFRN	Endoplasmic reticulum membrane	21.5452	4
P05362	Intercellular adhesion molecule 1	ICAM1	Membrane	21.5281	6
P30153	Serine/threonine-protein phosphatase 2A 65 kDa regulatory subunit A alpha isoform	PPP2R1A	Cytoplasm	21.5162	5
P11279	Lysosome-associated membrane glycoprotein 1	LAMP1	Cell membrane	21.5072	2
Q14847	LIM and SH3 domain protein 1	LASP1	Cytoplasm	21.4948	3
P04040	Catalase	CAT	Peroxisome	21.4931	4
P05106	Integrin beta-3	ITGB3	Cell membrane	21.4853	3
Q99808	Equilibrative nucleoside transporter 1	SLC29A1	Basolateral cell membrane	21.4785	3
P52209	6-phosphogluconate dehydrogenase, decarboxylating	PGD	Cytoplasm	21.4667	5
O15031	Plexin-B2	PLXNB2	Cell membrane	21.4636	6
Q96B97	SH3 domain-containing kinase-binding protein 1	SH3KBP1	Cytoplasm	21.4624	7
P06576	ATP synthase subunit beta, mitochondrial	ATP5B	Mitochondrion	21.4559	6
O15305	Phosphomannomutase 2	PMM2	Cytoplasm	21.4532	2
O95466	Formin-like protein 1	FMNL1	Cytoplasm	21.439	9
P23526	Adenosylhomocysteinase	AHCY	Cytoplasm	21.4379	3
Q9H444	Charged multivesicular body protein 4b	CHMP4B	Cytoplasm	21.4372	5
P01040	Cystatin-A	CSTA	Cytoplasm	21.4322	3
O60234	Glia maturation factor gamma	GMFG	Unknown	21.4291	2
Q96S97	Myeloid-associated differentiation marker	MYADM	Membrane	21.4223	1
Q15833	Syntaxin-binding protein 2	STXBP2	Unknown	21.3998	2
O75791	GRB2-related adapter protein 2	GRAP2	Nucleus	21.3971	3
P62249	40S ribosomal protein S16	RPS16	Unknown	21.3872	2
Q9UGN4	CMRF35-like molecule 8	CD300A	Cell membrane	21.3814	3
Q9UK41	Vacuolar protein sorting-associated protein 28 homolog	VPS28	Cell membrane	21.3806	2
O15145	Actin-related protein 2/3 complex subunit 3	ARPC3	Cytoplasm	21.372	3
Q9UKE5	TRAF2 and NCK-interacting protein kinase	TNIK	Nucleus	21.3405	4
Q9UHD8	Septin-9	SEPT9	Cytoplasm	21.3348	4
P31939	Bifunctional purine biosynthesis protein PURH	ATIC	Unknown	21.3341	6
P28072	Proteasome subunit beta type-6	PSMB6	Cytoplasm	21.3267	2
P25788	Proteasome subunit alpha type-3	PSMA3	Cytoplasm	21.3089	2
P14868	Aspartate--tRNA ligase, cytoplasmic	DARS	Cytoplasm	21.3035	6
P30086	Phosphatidylethanolamine-binding protein 1	PEBP1	Cytoplasm	21.2923	2
Q9UBD9	Cardiotrophin-like cytokine factor 1	CLCF1	Secreted	21.2777	1
Q96FZ7	Charged multivesicular body protein 6	CHMP6	Endomembrane system	21.2735	3
Q9NUQ9	Protein FAM49B	FAM49B	Unknown	21.2662	5
Q96C24	Synaptotagmin-like protein 4	SYTL4	Membrane	21.2589	4
P48060	Glioma pathogenesis-related protein 1	GLIPR1	Membrane	21.2586	1
P55786	Puromycin-sensitive aminopeptidase	NPEPPS	Cytoplasm	21.2582	7
P00491	Purine nucleoside phosphorylase	PNP	Cytoplasm	21.2565	3
P28070	Proteasome subunit beta type-4	PSMB4	Cytoplasm	21.2499	2
Q9Y287	Integral membrane protein 2B	ITM2B	Golgi apparatus membrane	21.2445	1
Q13404	Ubiquitin-conjugating enzyme E2 variant 1	UBE2V1	Nucleus	21.24	3
Q16181	Septin-7	SEPT7	Cytoplasm	21.2374	5
P50148	Guanine nucleotide-binding protein G(q) subunit alpha	GNAQ	Nucleus	21.2349	4
P08648	Integrin alpha-5	ITGA5	Membrane	21.2276	3
Q9NX76	CKLF-like MARVEL transmembrane domain-containing protein 6	CMTM6	Membrane	21.2242	1
Q92835	Phosphatidylinositol 3,4,5-trisphosphate 5-phosphatase 1	INPP5D	Cytoplasm	21.2112	5
Q969T9	WW domain-binding protein 2	WBP2	Unknown	21.1933	3
Q9C0H2	Protein tweety homolog 3	TTYH3	Cell membrane	21.1885	4
P41240	Tyrosine-protein kinase CSK	CSK	Cytoplasm	21.1875	4
Q16851	UTP--glucose-1-phosphate uridylyltransferase	UGP2	Cytoplasm	21.169	5
Q9Y265	RuvB-like 1	RUVBL1	Nucleus matrix	21.1684	4
Q9H4M9	EH domain-containing protein 1	EHD1	Recycling endosome membrane	21.1635	3
P08865	40S ribosomal protein SA	RPSA	Cell membrane	21.162	2
P00492	Hypoxanthine-guanine phosphoribosyltransferase	HPRT1	Cytoplasm	21.155	2
P62263	40S ribosomal protein S14	RPS14	Unknown	21.1462	3
Q15274	Nicotinate-nucleotide pyrophosphorylase [carboxylating]	QPRT	Unknown	21.1316	1
Q96CS7	Pleckstrin homology domain-containing family B member 2	PLEKHB2	Recycling endosome membrane	21.1193	1
P14625	Endoplasmin	HSP90B1	Endoplasmic reticulum lumen	21.1001	6
P06702	Protein S100-A9	S100A9	Secreted	21.09	1
P19440	Gamma-glutamyltranspeptidase 1	GGT1	Cell membrane	21.0876	4
Q12792	Twinfilin-2	TWF2	Cytoplasm	21.0746	2
Q92598	Heat shock protein 105 kDa	HSPH1	Cytoplasm	21.0696	4
Q15052	Rho guanine nucleotide exchange factor 6	ARHGEF6	Cell projection	21.0662	3
P48643	T-complex protein 1 subunit epsilon	CCT5	Cytoplasm	21.06	4
Q86VP6	Cullin-associated NEDD8-dissociated protein 1	CAND1	Cytoplasm	21.0591	6
P18085	ADP-ribosylation factor 4	ARF4	Golgi apparatus	21.0396	2
P48426	Phosphatidylinositol 5-phosphate 4-kinase type-2 alpha	PIP4K2A	Cell membrane	21.023	4
P20618	Proteasome subunit beta type-1	PSMB1	Cytoplasm	20.992	4
P42356	Phosphatidylinositol 4-kinase alpha	PI4KA	Cytoplasm	20.9885	6
P62753	40S ribosomal protein S6	RPS6	Unknown	20.9866	2
P18124	60S ribosomal protein L7	RPL7	Unknown	20.9765	2
Q92692	Nectin-2	PVRL2	Cell membrane	20.9476	2
Q9P265	Disco-interacting protein 2 homolog B	DIP2B	Unknown	20.9418	7
O95865	N(G),N(G)-dimethylarginine dimethylaminohydrolase 2	DDAH2	Cytoplasm	20.9377	3
P00390	Glutathione reductase, mitochondrial	GSR	Mitochondrion	20.9364	3
Q13509	Tubulin beta-3 chain	TUBB3	Cytoplasm	20.9112	10
Q9UL46	Proteasome activator complex subunit 2	PSME2	Unknown	20.895	2
Q8IU68	Transmembrane channel-like protein 8	TMC8	Endoplasmic reticulum membrane	20.8937	3
Q9HC38	Glyoxalase domain-containing protein 4	GLOD4	Mitochondrion	20.8812	2
Q96HE9	Proline-rich protein 11	PRR11	Cytoplasm	20.8748	1
P57737	Coronin-7	CORO7	Golgi apparatus membrane	20.8689	2
Q9H1C7	Cysteine-rich and transmembrane domain-containing protein 1	CYSTM1	Membrane	20.8633	1
P63151	Serine/threonine-protein phosphatase 2A 55 kDa regulatory subunit B alpha isoform	PPP2R2A	Unknown	20.863	3
P04844	Dolichyl-diphosphooligosaccharide--protein glycosyltransferase subunit 2	RPN2	Endoplasmic reticulum membrane	20.849	3
P29508	Serpin B3	SERPINB3	Cytoplasm	20.8472	2
P10809	60 kDa heat shock protein, mitochondrial	HSPD1	Mitochondrion matrix	20.8335	6
P05556	Integrin beta-1	ITGB1	Cell membrane	20.832	4
Q07020	60S ribosomal protein L18	RPL18	Cytoplasm	20.8273	2
Q08188	Protein-glutamine gamma-glutamyltransferase E	TGM3	Unknown	20.8196	4
P14317	Hematopoietic lineage cell-specific protein	HCLS1	Membrane	20.8178	4
Q96F07	Cytoplasmic FMR1-interacting protein 2	CYFIP2	Cytoplasm	20.7973	8
Q9NY33	Dipeptidyl peptidase 3	DPP3	Cytoplasm	20.7899	7
O75608	Acyl-protein thioesterase 1	LYPLA1	Cytoplasm	20.7882	3
Q9Y230	RuvB-like 2	RUVBL2	Nucleus matrix	20.765	3
Q9Y5S1	Transient receptor potential cation channel subfamily V member 2	TRPV2	Cell membrane	20.7491	3
P11171	Protein 4.1	EPB41	Cytoplasm	20.742	4
P60981	Destrin	DSTN	Unknown	20.7395	2
P28838	Cytosol aminopeptidase	LAP3	Cytoplasm	20.7307	4
P43034	Platelet-activating factor acetylhydrolase IB subunit alpha	PAFAH1B1	Cytoplasm	20.7282	1
P62917	60S ribosomal protein L8	RPL8	Cytoplasm	20.7242	2
O60664	Perilipin-3	PLIN3	Cytoplasm	20.7241	4
P31689	DnaJ homolog subfamily A member 1	DNAJA1	Membrane	20.7229	1
Q8NBI5	Solute carrier family 43 member 3	SLC43A3	Membrane	20.7111	1
P54578	Ubiquitin carboxyl-terminal hydrolase 14	USP14	Cytoplasm	20.7035	4
P56537	Eukaryotic translation initiation factor 6	EIF6	Cytoplasm	20.694	1
Q13637	Ras-related protein Rab-32	RAB32	Mitochondrion	20.6906	2
Q8IWA5	Choline transporter-like protein 2	SLC44A2	Membrane	20.6861	1
P35998	26S protease regulatory subunit 7	PSMC2	Cytoplasm	20.6661	2
P18669	Phosphoglycerate mutase 1	PGAM1	Unknown	20.6633	4
P61247	40S ribosomal protein S3a	RPS3A	Cytoplasm	20.6623	3
P23458	Tyrosine-protein kinase JAK1	JAK1	Endomembrane system	20.6512	3
P61626	Lysozyme C	LYZ	Secreted	20.6441	3
Q9Y617	Phosphoserine aminotransferase	PSAT1	Unknown	20.6278	2
P62851	40S ribosomal protein S25	RPS25	Unknown	20.6249	1
P98172	Ephrin-B1	EFNB1	Membrane	20.6189	3
P02545	Prelamin-A/C	LMNA	Nucleus	20.5992	6
P47755	F-actin-capping protein subunit alpha-2	CAPZA2	Unknown	20.5768	3
P62424	60S ribosomal protein L7a	RPL7A	Unknown	20.5735	1
P17174	Aspartate aminotransferase, cytoplasmic	GOT1	Cytoplasm	20.5681	3
P07814	Bifunctional glutamate/proline--tRNA ligase	EPRS	Cytoplasm	20.5655	6
Q96AG4	Leucine-rich repeat-containing protein 59	LRRC59	Microsome membrane	20.5297	1
P54577	Tyrosine--tRNA ligase, cytoplasmic	YARS	Cytoplasm	20.5259	2
P30679	Guanine nucleotide-binding protein subunit alpha-15	GNA15	Unknown	20.5246	2
P39019	40S ribosomal protein S19	RPS19	Nucleus	20.5166	2
Q86YV0	RAS protein activator like-3	RASAL3	Unknown	20.481	5
Q96IU4	Alpha/beta hydrolase domain-containing protein 14B	ABHD14B	Cytoplasm	20.4735	2
P21399	Cytoplasmic aconitate hydratase	ACO1	Cytoplasm	20.4675	3
Q96QA5	Gasdermin-A	GSDMA	Cytoplasm	20.4675	2
Q9Y6E0	Serine/threonine-protein kinase 24	STK24	Cytoplasm	20.4633	3
Q8IYT4	Katanin p60 ATPase-containing subunit A-like 2	KATNAL2	Cytoplasm	20.4434	1
O43776	Asparagine--tRNA ligase, cytoplasmic	NARS	Cytoplasm	20.4365	2
P01876	Ig alpha-1 chain C region	IGHA1	Unknown	20.4273	2
Q6WKZ4	Rab11 family-interacting protein 1	RAB11FIP1	Recycling endosome	20.4265	1
P63218	Guanine nucleotide-binding protein G(I)/G(S)/G(O) subunit gamma-5	GNG5	Cell membrane	20.4199	1
P61106	Ras-related protein Rab-14	RAB14	Recycling endosome	20.4118	4
P40763	Signal transducer and activator of transcription 3	STAT3	Cytoplasm	20.4106	2
Q15102	Platelet-activating factor acetylhydrolase IB subunit gamma	PAFAH1B3	Cytoplasm	20.3893	2
Q99426	Tubulin-folding cofactor B	TBCB	Cytoplasm	20.3858	2
P01834	Ig kappa chain C region	IGKC	Unknown	20.3833	1
Q01581	Hydroxymethylglutaryl-CoA synthase, cytoplasmic	HMGCS1	Cytoplasm	20.3824	2
P17900	Ganglioside GM2 activator	GM2A	Lysosome	20.3824	2
Q9NYZ4	Sialic acid-binding Ig-like lectin 8	SIGLEC8	Membrane	20.3817	3
Q8WTV0	Scavenger receptor class B member 1	SCARB1	Cell membrane	20.3766	1
P05161	Ubiquitin-like protein ISG15	ISG15	Cytoplasm	20.3651	2
P33176	Kinesin-1 heavy chain	KIF5B	Cytoplasm	20.36	4
Q9ULV4	Coronin-1C	CORO1C	Cell membrane	20.3581	3
P22735	Protein-glutamine gamma-glutamyltransferase K	TGM1	Membrane	20.348	2
P67809	Nuclease-sensitive element-binding protein 1	YBX1	Cytoplasm	20.3349	3
P51570	Galactokinase	GALK1	Unknown	20.3339	3
P12814	Alpha-actinin-1	ACTN1	Cytoplasm	20.3306	8
Q13409	Cytoplasmic dynein 1 intermediate chain 2	DYNC1I2	Cytoplasm	20.327	3
O75340	Programmed cell death protein 6	PDCD6	Nucleus membrane	20.321	1
Q13177	Serine/threonine-protein kinase PAK 2	PAK2	Cytoplasm	20.3152	2
P47929	Galectin-7	LGALS7	Cytoplasm	20.2978	3
P08174	Complement decay-accelerating factor	CD55	Cell membrane	20.297	2
Q9H4A4	Aminopeptidase B	RNPEP	Secreted	20.295	3
Q13571	Lysosomal-associated transmembrane protein 5	LAPTM5	Lysosome membrane	20.2897	1
Q9H9H4	Vacuolar protein sorting-associated protein 37B	VPS37B	Late endosome membrane	20.2835	2
P63010	AP-2 complex subunit beta	AP2B1	Cell membrane	20.2782	5
P30044	Peroxiredoxin-5, mitochondrial	PRDX5	Mitochondrion	20.274	2
P16930	Fumarylacetoacetase	FAH	Unknown	20.2734	2
O15439	Multidrug resistance-associated protein 4	ABCC4	Membrane	20.2699	5
P46779	60S ribosomal protein L28	RPL28	Unknown	20.2675	1
P26640	Valine--tRNA ligase	VARS	Unknown	20.2641	6
P61353	60S ribosomal protein L27	RPL27	Unknown	20.252	2
Q01469	Fatty acid-binding protein, epidermal	FABP5	Cytoplasm	20.239	2
P30520	Adenylosuccinate synthetase isozyme 2	ADSS	Cytoplasm	20.2358	2
P60866	40S ribosomal protein S20	RPS20	Cytoplasm	20.2194	1
Q96FW1	Ubiquitin thioesterase OTUB1	OTUB1	Cytoplasm	20.2188	3
P12955	Xaa-Pro dipeptidase	PEPD	Unknown	20.2175	3
O43396	Thioredoxin-like protein 1	TXNL1	Cytoplasm	20.2096	2
Q969X1	Protein lifeguard 3	TMBIM1	Membrane	20.2047	1
Q9HBI1	Beta-parvin	PARVB	Cell junction	20.1988	2
P20339	Ras-related protein Rab-5A	RAB5A	Cell membrane	20.1828	4
P19256	Lymphocyte function-associated antigen 3	CD58	Cell membrane	20.1808	1
P41250	Glycine--tRNA ligase	GARS	Cytoplasm	20.1796	2
O14494	Lipid phosphate phosphohydrolase 1	PPAP2A	Cell membrane	20.1711	1
P25789	Proteasome subunit alpha type-4	PSMA4	Cytoplasm	20.1672	1
O75695	Protein XRP2	RP2	Cell membrane	20.164	2
Q9Y696	Chloride intracellular channel protein 4	CLIC4	Cytoplasm	20.1507	3
Q6GTX8	Leukocyte-associated immunoglobulin-like receptor 1	LAIR1	Cell membrane	20.1421	2
Q9H7P6	Multivesicular body subunit 12B	MVB12B	Endosome	20.1417	2
P02814	Submaxillary gland androgen-regulated protein 3B	SMR3B	Secreted	20.1183	1
Q9BR76	Coronin-1B	CORO1B	Cytoplasm	20.0952	2
Q05D32	CTD small phosphatase-like protein 2	CTDSPL2	Unknown	20.0952	1
P04080	Cystatin-B	CSTB	Cytoplasm	20.0936	1
P10301	Ras-related protein R-Ras	RRAS	Cell membrane	20.0907	2
Q14699	Raftlin	RFTN1	Cell membrane	20.0874	3
P61604	10 kDa heat shock protein, mitochondrial	HSPE1	Mitochondrion matrix	20.085	2
P50570	Dynamin-2	DNM2	Cytoplasm	20.0761	4
P80723	Brain acid soluble protein 1	BASP1	Cell membrane	20.0638	4
Q02241	Kinesin-like protein KIF23	KIF23	Nucleus	20.0633	3
P07384	Calpain-1 catalytic subunit	CAPN1	Cytoplasm	20.0527	5
Q15019	Septin-2	SEPT2	Cytoplasm	20.0395	2
P54709	Sodium/potassium-transporting ATPase subunit beta-3	ATP1B3	Cell membrane	20.0332	3
Q92973	Transportin-1	TNPO1	Cytoplasm	20.0236	2
Q9H8S9	MOB kinase activator 1A	MOB1A	Unknown	20.0207	2
P20020	Plasma membrane calcium-transporting ATPase 1	ATP2B1	Cell membrane	20.0182	12
Q562R1	Beta-actin-like protein 2	ACTBL2	Cytoplasm	20.0163	4
P37837	Transaldolase	TALDO1	Cytoplasm	20.0103	3
P60660	Myosin light polypeptide 6	MYL6	Unknown	20.0024	2
P55160	Nck-associated protein 1-like	NCKAP1L	Cell membrane	19.9648	3
Q02878	60S ribosomal protein L6	RPL6	Unknown	19.9579	3
P11233	Ras-related protein Ral-A	RALA	Cell surface	19.9572	3
Q06323	Proteasome activator complex subunit 1	PSME1	Unknown	19.9476	3
Q9BY43	Charged multivesicular body protein 4a	CHMP4A	Cytoplasmic vesicle membrane	19.9403	2
Q8WWI5	Choline transporter-like protein 1	SLC44A1	Cell membrane	19.9401	2
Q13200	26S proteasome non-ATPase regulatory subunit 2	PSMD2	Unknown	19.9332	3
Q9NRY6	Phospholipid scramblase 3	PLSCR3	Mitochondrion membrane	19.9218	1
Q96C19	EF-hand domain-containing protein D2	EFHD2	Membrane raft	19.9206	2
P42224	Signal transducer and activator of transcription 1-alpha/beta	STAT1	Cytoplasm	19.9149	2
P12268	Inosine-5-monophosphate dehydrogenase 2	IMPDH2	Cytoplasm	19.9136	2
Q9UI08	Ena/VASP-like protein	EVL	Cytoplasm	19.9029	2
P68366	Tubulin alpha-4A chain	TUBA4A	Cytoplasm	19.8759	6
P31785	Cytokine receptor common subunit gamma	IL2RG	Membrane	19.8758	1
Q70J99	Protein unc-13 homolog D	UNC13D	Cytoplasm	19.8629	5
P45880	Voltage-dependent anion-selective channel protein 2	VDAC2	Mitochondrion outer membrane	19.849	2
P15529	Membrane cofactor protein	CD46	Cytoplasmic vesicle	19.8385	1
Q07912	Activated CDC42 kinase 1	TNK2	Cell membrane	19.8382	3
P45974	Ubiquitin carboxyl-terminal hydrolase 5	USP5	Unknown	19.8264	2
P61020	Ras-related protein Rab-5B	RAB5B	Cell membrane	19.8071	4
P62913	60S ribosomal protein L11	RPL11	Nucleus	19.8062	1
Q92542	Nicastrin	NCSTN	Membrane	19.8022	2
P62834	Ras-related protein Rap-1A	RAP1A	Cell membrane	19.7861	5
O15511	Actin-related protein 2/3 complex subunit 5	ARPC5	Cytoplasm	19.779	1
P39023	60S ribosomal protein L3	RPL3	Nucleus	19.7663	1
P30050	60S ribosomal protein L12	RPL12	Unknown	19.7637	2
P29692	Elongation factor 1-delta	EEF1D	Nucleus	19.7635	2
P42768	Wiskott-Aldrich syndrome protein	WAS	Cytoplasm	19.7455	2
O43242	26S proteasome non-ATPase regulatory subunit 3	PSMD3	Unknown	19.7365	3
Q6UWP8	Suprabasin	SBSN	Secreted	19.735	1
Q03154	Aminoacylase-1	ACY1	Cytoplasm	19.7234	2
P84098	60S ribosomal protein L19	RPL19	Unknown	19.7104	1
Q92608	Dedicator of cytokinesis protein 2	DOCK2	Endomembrane system	19.7013	4
P48739	Phosphatidylinositol transfer protein beta isoform	PITPNB	Cytoplasm	19.6659	2
Q9C0B5	Palmitoyltransferase ZDHHC5	ZDHHC5	Cell membrane	19.6604	2
P50895	Basal cell adhesion molecule	BCAM	Membrane	19.6485	3
Q9H2K8	Serine/threonine-protein kinase TAO3	TAOK3	Cytoplasm	19.6468	2
O00182	Galectin-9	LGALS9	Cytoplasm	19.6373	3
P12004	Proliferating cell nuclear antigen	PCNA	Nucleus	19.619	2
P35268	60S ribosomal protein L22	RPL22	Unknown	19.6134	1
Q13765	Nascent polypeptide-associated complex subunit alpha	NACA	Cytoplasm	19.6128	2
Q15631	Translin	TSN	Cytoplasm	19.6128	2
P43007	Neutral amino acid transporter A	SLC1A4	Membrane	19.6122	2
Q9NVM1	Protein eva-1 homolog B	EVA1B	Membrane	19.6042	2
P04114	Apolipoprotein B-100	APOB	Cytoplasm	19.5895	1
P29218	Inositol monophosphatase 1	IMPA1	Cytoplasm	19.5891	2
Q9NZZ3	Charged multivesicular body protein 5	CHMP5	Cytoplasm	19.5783	1
Q9H299	SH3 domain-binding glutamic acid-rich-like protein 3	SH3BGRL3	Cytoplasm	19.565	1
Q96BS2	Calcineurin B homologous protein 3	TESC	Nucleus	19.5416	1
Q10589	Bone marrow stromal antigen 2	BST2	Golgi apparatus	19.5208	2
Q16610	Extracellular matrix protein 1	ECM1	Secreted	19.4938	1
Q15084	Protein disulfide-isomerase A6	PDIA6	Endoplasmic reticulum lumen	19.4866	3
Q9NXU5	ADP-ribosylation factor-like protein 15	ARL15	Unknown	19.4823	2
P54920	Alpha-soluble NSF attachment protein	NAPA	Membrane	19.482	3
P51606	N-acylglucosamine 2-epimerase	RENBP	Unknown	19.4726	1
Q9UBQ7	Glyoxylate reductase/hydroxypyruvate reductase	GRHPR	Unknown	19.4653	1
Q14156	Protein EFR3 homolog A	EFR3A	Cell membrane	19.458	2
P31153	S-adenosylmethionine synthase isoform type-2	MAT2A	Unknown	19.4552	2
Q9HD42	Charged multivesicular body protein 1a	CHMP1A	Cytoplasm	19.453	2
P13727	Bone marrow proteoglycan	PRG2	Secreted	19.4422	1
P13688	Carcinoembryonic antigen-related cell adhesion molecule 1	CEACAM1	Cell membrane	19.4266	1
P12318	Low affinity immunoglobulin gamma Fc region receptor II-a	FCGR2A	Cell membrane	19.4235	1
P48637	Glutathione synthetase	GSS	Unknown	19.3944	2
P35237	Serpin B6	SERPINB6	Cytoplasm	19.3913	2
P20073	Annexin A7	ANXA7	Unknown	19.3631	4
O15126	Secretory carrier-associated membrane protein 1	SCAMP1	Golgi apparatus	19.3541	1
P49411	Elongation factor Tu, mitochondrial	TUFM	Mitochondrion	19.3482	2
P11717	Cation-independent mannose-6-phosphate receptor	IGF2R	Lysosome membrane	19.342	2
Q5T5C0	Syntaxin-binding protein 5	STXBP5	Cytoplasm	19.3349	1
Q13094	Lymphocyte cytosolic protein 2	LCP2	Cytoplasm	19.3326	2
P14209	CD99 antigen	CD99	Membrane	19.3316	1
P17812	CTP synthase 1	CTPS1	Unknown	19.3251	2
O76003	Glutaredoxin-3	GLRX3	Cytoplasm	19.3177	1
P55060	Exportin-2	CSE1L	Cytoplasm	19.3055	2
Q99829	Copine-1	CPNE1	Unknown	19.3006	2
Q15828	Cystatin-M	CST6	Secreted	19.2979	2
P53992	Protein transport protein Sec24C	SEC24C	Cytoplasm	19.2956	1
P13612	Integrin alpha-4	ITGA4	Membrane	19.29	2
O00487	26S proteasome non-ATPase regulatory subunit 14	PSMD14	Unknown	19.2859	1
P54619	5-AMP-activated protein kinase subunit gamma-1	PRKAG1	Unknown	19.2679	2
Q9BRA2	Thioredoxin domain-containing protein 17	TXNDC17	Cytoplasm	19.2658	1
P30043	Flavin reductase (NADPH)	BLVRB	Cytoplasm	19.2599	2
Q8WVV4	Protein POF1B	POF1B	Cell junction	19.2446	1
P13533	Myosin-6	MYH6	Cytoplasm	19.2323	4
Q9BXI6	TBC1 domain family member 10A	TBC1D10A	Cell projection	19.2315	2
P10644	cAMP-dependent protein kinase type I-alpha regulatory subunit	PRKAR1A	Cell membrane	19.2274	2
P47914	60S ribosomal protein L29	RPL29	Unknown	19.1865	1
P61978	Heterogeneous nuclear ribonucleoprotein K	HNRNPK	Cytoplasm	19.1816	1
Q9H008	Phospholysine phosphohistidine inorganic pyrophosphate phosphatase	LHPP	Cytoplasm	19.1536	1
Q03405	Urokinase plasminogen activator surface receptor	PLAUR	Cell membrane	19.1458	1
Q9H0H5	Rac GTPase-activating protein 1	RACGAP1	Nucleus	19.1445	3
P62140	Serine/threonine-protein phosphatase PP1-beta catalytic subunit	PPP1CB	Cytoplasm	19.1414	1
P62701	40S ribosomal protein S4, X isoform	RPS4X	Cytoplasm	19.125	1
P22695	Cytochrome b-c1 complex subunit 2, mitochondrial	UQCRC2	Mitochondrion inner membrane	19.1047	1
P42574	Caspase-3	CASP3	Cytoplasm	19.0954	1
Q9Y376	Calcium-binding protein 39	CAB39	Cytoplasm	19.0925	1
Q92930	Ras-related protein Rab-8B	RAB8B	Cell membrane	19.0923	4
O95445	Apolipoprotein M	APOM	Secreted	19.0811	1
P01130	Low-density lipoprotein receptor	LDLR	Cell membrane	19.0505	1
Q9Y266	Nuclear migration protein nudC	NUDC	Cytoplasm	19.0488	2
Q5T9A4	ATPase family AAA domain-containing protein 3B	ATAD3B	Mitochondrion inner membrane	19.0477	2
Q16581	C3a anaphylatoxin chemotactic receptor	C3AR1	Cell membrane	19.0395	1
O43699	Sialic acid-binding Ig-like lectin 6	SIGLEC6	Cell membrane	19.0319	2
P55209	Nucleosome assembly protein 1-like 1	NAP1L1	Nucleus	19.0291	1
P33527	Multidrug resistance-associated protein 1	ABCC1	Cell membrane	19.0263	3
Q9Y2V2	Calcium-regulated heat stable protein 1	CARHSP1	Cytoplasm	19.0173	1
P25105	Platelet-activating factor receptor	PTAFR	Cell membrane	19.0161	1
P20645	Cation-dependent mannose-6-phosphate receptor	M6PR	Lysosome membrane	19.0048	1
O15523	ATP-dependent RNA helicase DDX3Y	DDX3Y	Cytoplasm	19.0045	2
Q9NQR4	Omega-amidase NIT2	NIT2	Cytoplasm	18.9677	1
P62854	40S ribosomal protein S26	RPS26	Unknown	18.9627	1
Q7Z6I6	Rho GTPase-activating protein 30	ARHGAP30	Cytoplasmic vesicle	18.9622	3
Q13277	Syntaxin-3	STX3	Membrane	18.949	3
Q15836	Vesicle-associated membrane protein 3	VAMP3	Membrane	18.9399	1
P53621	Coatomer subunit alpha	COPA	Cytoplasm	18.9369	2
P41226	Ubiquitin-like modifier-activating enzyme 7	UBA7	Unknown	18.9335	2
Q9UJU6	Drebrin-like protein	DBNL	Cytoplasm	18.9174	1
Q00325	Phosphate carrier protein, mitochondrial	SLC25A3	Mitochondrion inner membrane	18.9173	1
Q8N0X7	Spartin	SPG20	Cytoplasm	18.9064	2
Q8N5I2	Arrestin domain-containing protein 1	ARRDC1	Unknown	18.8744	1
P21796	Voltage-dependent anion-selective channel protein 1	VDAC1	Mitochondrion outer membrane	18.8738	1
Q14344	Guanine nucleotide-binding protein subunit alpha-13	GNA13	Membrane	18.8695	3
Q86TV6	Tetratricopeptide repeat protein 7B	TTC7B	Unknown	18.8641	2
Q9NRX5	Serine incorporator 1	SERINC1	Endoplasmic reticulum membrane	18.8637	2
P23381	Tryptophan--tRNA ligase, cytoplasmic	WARS	Cytoplasm	18.8596	2
P24666	Low molecular weight phosphotyrosine protein phosphatase	ACP1	Cytoplasm	18.8566	2
P28482	Mitogen-activated protein kinase 1	MAPK1	Cytoplasm	18.8549	2
P61586	Transforming protein RhoA	RHOA	Cell membrane	18.8485	1
Q13642	Four and a half LIM domains protein 1	FHL1	Cytoplasm	18.8244	1
Q7Z403	Transmembrane channel-like protein 6	TMC6	Endoplasmic reticulum membrane	18.817	2
P27824	Calnexin	CANX	Endoplasmic reticulum membrane	18.8168	2
Q8IV08	Phospholipase D3	PLD3	Endoplasmic reticulum membrane	18.8112	1
P49768	Presenilin-1	PSEN1	Endoplasmic reticulum membrane	18.7995	2
P36542	ATP synthase subunit gamma, mitochondrial	ATP5C1	Mitochondrion	18.7734	1
Q15257	Serine/threonine-protein phosphatase 2A activator	PPP2R4	Cytoplasm	18.7717	1
P02810	Salivary acidic proline-rich phosphoprotein 1/2	PRH1	Secreted	18.7701	1
Q9H4L5	Oxysterol-binding protein-related protein 3	OSBPL3	Unknown	18.7699	2
O96019	Actin-like protein 6A	ACTL6A	Nucleus	18.7684	1
Q96A65	Exocyst complex component 4	EXOC4	Unknown	18.7658	5
P35611	Alpha-adducin	ADD1	Cytoplasm	18.7531	3
Q15036	Sorting nexin-17	SNX17	Cytoplasm	18.7441	1
P01116	GTPase KRas	KRAS	Cell membrane	18.744	3
P35606	Coatomer subunit beta	COPB2	Cytoplasm	18.7439	2
Q9Y6W5	Wiskott-Aldrich syndrome protein family member 2	WASF2	Cytoplasm	18.7379	2
P30046	D-dopachrome decarboxylase	DDT	Cytoplasm	18.7285	1
Q15334	Lethal(2) giant larvae protein homolog 1	LLGL1	Early endosome membrane	18.7276	1
Q9H1C0	Lysophosphatidic acid receptor 5	LPAR5	Cell membrane	18.7108	1
P46459	Vesicle-fusing ATPase	NSF	Cytoplasm	18.704	2
Q9NR12	PDZ and LIM domain protein 7	PDLIM7	Cytoplasm	18.6893	1
Q53GL0	Pleckstrin homology domain-containing family O member 1	PLEKHO1	Cell membrane	18.6883	2
P13929	Beta-enolase	ENO3	Cytoplasm	18.6837	3
Q58EX2	Protein sidekick-2	SDK2	Membrane	18.6721	3
O15498	Synaptobrevin homolog YKT6	YKT6	Cytoplasm	18.6537	2
P36406	E3 ubiquitin-protein ligase TRIM23	TRIM23	Endomembrane system	18.6407	1
Q9H3N1	Thioredoxin-related transmembrane protein 1	TMX1	Membrane	18.6318	1
Q07021	Complement component 1 Q subcomponent-binding protein, mitochondrial	C1QBP	Mitochondrion matrix	18.5774	1
P08590	Myosin light chain 3	MYL3	Unknown	18.5726	1
Q8WWW8	GRB2-associated-binding protein 3	GAB3	Unknown	18.5628	2
P08243	Asparagine synthetase [glutamine-hydrolyzing]	ASNS	Unknown	18.5569	1
Q96PQ1	Sialic acid-binding Ig-like lectin 12	SIGLEC12	Membrane	18.5335	1
P49189	4-trimethylaminobutyraldehyde dehydrogenase	ALDH9A1	Cytoplasm	18.5206	1
P30740	Leukocyte elastase inhibitor	SERPINB1	Cytoplasm	18.5036	3
Q9UKK9	ADP-sugar pyrophosphatase	NUDT5	Unknown	18.4941	1
Q9ULZ3	Apoptosis-associated speck-like protein containing a CARD	PYCARD	Cytoplasm	18.4755	1
P10398	Serine/threonine-protein kinase A-Raf	ARAF	Unknown	18.4574	2
Q00839	Heterogeneous nuclear ribonucleoprotein U	HNRNPU	Nucleus	18.4474	1
Q9BSJ8	Extended synaptotagmin-1	ESYT1	Endoplasmic reticulum membrane	18.4177	2
P22681	E3 ubiquitin-protein ligase CBL	CBL	Cytoplasm	18.4177	2
Q9H0Q0	Protein FAM49A	FAM49A	Unknown	18.4169	2
Q15437	Protein transport protein Sec23B	SEC23B	Golgi apparatus membrane	18.4156	1
P18621	60S ribosomal protein L17	RPL17	Unknown	18.4155	1
Q16555	Dihydropyrimidinase-related protein 2	DPYSL2	Cytoplasm	18.4138	3
O43633	Charged multivesicular body protein 2a	CHMP2A	Late endosome membrane	18.4095	1
P35080	Profilin-2	PFN2	Cytoplasm	18.4086	1
Q9H3U1	Protein unc-45 homolog A	UNC45A	Cytoplasm	18.3988	1
A6NDG6	Phosphoglycolate phosphatase	PGP	Unknown	18.3942	1
P68036	Ubiquitin-conjugating enzyme E2 L3	UBE2L3	Nucleus	18.3367	1
O60884	DnaJ homolog subfamily A member 2	DNAJA2	Membrane	18.3303	2
Q08209	Serine/threonine-protein phosphatase 2B catalytic subunit alpha isoform	PPP3CA	Cell membrane	18.3254	2
Q7Z2W4	Zinc finger CCCH-type antiviral protein 1	ZC3HAV1	Cytoplasm	18.3157	2
O95336	6-phosphogluconolactonase	PGLS	Cytoplasm	18.3126	1
P98171	Rho GTPase-activating protein 4	ARHGAP4	Cytoplasm	18.3107	1
Q15645	Pachytene checkpoint protein 2 homolog	TRIP13	Unknown	18.3041	1
Q9H2G2	STE20-like serine/threonine-protein kinase	SLK	Cytoplasm	18.297	2
P61764	Syntaxin-binding protein 1	STXBP1	Cytoplasm	18.2944	3
P05198	Eukaryotic translation initiation factor 2 subunit 1	EIF2S1	Cytoplasmic granule	18.2615	1
P04424	Argininosuccinate lyase	ASL	Unknown	18.2603	1
Q9UH65	Switch-associated protein 70	SWAP70	Cytoplasm	18.2435	1
Q9HDC9	Adipocyte plasma membrane-associated protein	APMAP	Membrane	18.2154	1
Q9NP79	Vacuolar protein sorting-associated protein VTA1 homolog	VTA1	Cytoplasm	18.1734	1
P78356	Phosphatidylinositol 5-phosphate 4-kinase type-2 beta	PIP4K2B	Endoplasmic reticulum membrane	18.1312	3
P16401	Histone H1.5	HIST1H1B	Nucleus	18.1001	1
Q92597	Protein NDRG1	NDRG1	Cytoplasm	18.0571	1
Q96SB3	Neurabin-2	PPP1R9B	Cytoplasm	18.0564	1
P36871	Phosphoglucomutase-1	PGM1	Cytoplasm	18.0202	1
P51828	Adenylate cyclase type 7	ADCY7	Membrane	18.0163	2
P14550	Alcohol dehydrogenase [NADP(+)]	AKR1A1	Unknown	17.9758	2
P04843	Dolichyl-diphosphooligosaccharide--protein glycosyltransferase subunit 1	RPN1	Endoplasmic reticulum membrane	17.8808	1
Q8NBU5	ATPase family AAA domain-containing protein 1	ATAD1	Peroxisome	17.878	1
P17301	Integrin alpha-2	ITGA2	Membrane	17.8022	2
P61254	60S ribosomal protein L26	RPL26	Unknown	17.792	1
B2RUZ4	Small integral membrane protein 1	SMIM1	Membrane	17.7856	1
P22626	Heterogeneous nuclear ribonucleoproteins A2/B1	HNRNPA2B1	Nucleus	17.7665	2
O14828	Secretory carrier-associated membrane protein 3	SCAMP3	Membrane	17.7657	3
Q9UQ80	Proliferation-associated protein 2G4	PA2G4	Cytoplasm	17.7482	2
P29144	Tripeptidyl-peptidase 2	TPP2	Cytoplasm	17.7323	1
P61960	Ubiquitin-fold modifier 1	UFM1	Nucleus	17.7286	2
P28065	Proteasome subunit beta type-9	PSMB9	Cytoplasm	17.7022	1
Q13951	Core-binding factor subunit beta	CBFB	Nucleus	17.6966	1
Q8NC42	E3 ubiquitin-protein ligase RNF149	RNF149	Membrane	17.6843	1
P48029	Sodium- and chloride-dependent creatine transporter 1	SLC6A8	Membrane	17.6698	1
Q15121	Astrocytic phosphoprotein PEA-15	PEA15	Cytoplasm	17.6435	1
O14908	PDZ domain-containing protein GIPC1	GIPC1	Cytoplasm	17.6124	1
P68871	Hemoglobin subunit beta	HBB	Unknown	17.6055	3
P51153	Ras-related protein Rab-13	RAB13	Cell membrane	17.5707	4
Q9HAB3	Solute carrier family 52, riboflavin transporter, member 2	SLC52A2	Cell membrane	17.5499	1
O00625	Pirin	PIR	Nucleus	17.5305	1
Q96PV4	Paraneoplastic antigen-like protein 5	PNMA5	Unknown	17.5283	1
P42357	Histidine ammonia-lyase	HAL	Unknown	17.5185	1
Q15404	Ras suppressor protein 1	RSU1	Unknown	17.5056	1
P48147	Prolyl endopeptidase	PREP	Cytoplasm	17.4968	1
P62136	Serine/threonine-protein phosphatase PP1-alpha catalytic subunit	PPP1CA	Cytoplasm	17.4897	3
Q9BPX5	Actin-related protein 2/3 complex subunit 5-like protein	ARPC5L	Cytoplasm	17.4831	1
Q13636	Ras-related protein Rab-31	RAB31	Golgi apparatus	17.4829	2
P52292	Importin subunit alpha-1	KPNA2	Cytoplasm	17.4505	1
Q9UHD9	Ubiquilin-2	UBQLN2	Cytoplasm	17.4298	1
Q13561	Dynactin subunit 2	DCTN2	Cytoplasm	17.3914	1
Q92556	Engulfment and cell motility protein 1	ELMO1	Cytoplasm	17.3811	1
Q8TD19	Serine/threonine-protein kinase Nek9	NEK9	Cytoplasm	17.3774	1
P48444	Coatomer subunit delta	ARCN1	Cytoplasm	17.3315	1
O60749	Sorting nexin-2	SNX2	Early endosome membrane	17.3177	1
Q92905	COP9 signalosome complex subunit 5	COPS5	Cytoplasm	17.3153	1
P05771	Protein kinase C beta type	PRKCB	Cytoplasm	17.2975	1
P62316	Small nuclear ribonucleoprotein Sm D2	SNRPD2	Cytoplasm	17.2948	1
P52333	Tyrosine-protein kinase JAK3	JAK3	Endomembrane system	17.2818	1
P49589	Cysteine--tRNA ligase, cytoplasmic	CARS	Cytoplasm	17.2152	1
Q01638	Interleukin-1 receptor-like 1	IL1RL1	Cell membrane	17.1806	1
Q9Y262	Eukaryotic translation initiation factor 3 subunit L	EIF3L	Cytoplasm	17.1748	2
P51659	Peroxisomal multifunctional enzyme type 2	HSD17B4	Peroxisome	17.1469	2
Q9NTJ3	Structural maintenance of chromosomes protein 4	SMC4	Nucleus	17.1236	2
Q99613	Eukaryotic translation initiation factor 3 subunit C	EIF3C	Cytoplasm	17.1192	1
O75663	TIP41-like protein	TIPRL	Cytoplasm	17.1008	1
Q9H4E7	Differentially expressed in FDCP 6 homolog	DEF6	Cytoplasm	17.0915	2
Q96QK1	Vacuolar protein sorting-associated protein 35	VPS35	Cytoplasm	17.0822	1
Q8N335	Glycerol-3-phosphate dehydrogenase 1-like protein	GPD1L	Cytoplasm	17.0793	1
P48509	CD151 antigen	CD151	Membrane	17.0791	1
O60763	General vesicular transport factor p115	USO1	Cytoplasm	17.0543	2
P22059	Oxysterol-binding protein 1	OSBP	Cytoplasm	17.0442	1
Q8TEA8	D-tyrosyl-tRNA(Tyr) deacylase 1	DTD1	Nucleus	17.026	1
P09651	Heterogeneous nuclear ribonucleoprotein A1	HNRNPA1	Nucleus	16.9864	1
Q9UI30	Multifunctional methyltransferase subunit TRM112-like protein	TRMT112	Unknown	16.9656	1
P36894	Bone morphogenetic protein receptor type-1A	BMPR1A	Membrane	16.9582	1
Q8IVM0	Coiled-coil domain-containing protein 50	CCDC50	Cytoplasm	16.8999	1
Q9BQA1	Methylosome protein 50	WDR77	Nucleus	16.7803	1
P00505	Aspartate aminotransferase, mitochondrial	GOT2	Mitochondrion matrix	16.6765	1
P11940	Polyadenylate-binding protein 1	PABPC1	Cytoplasm	16.6633	3
O14983	Sarcoplasmic/endoplasmic reticulum calcium ATPase 1	ATP2A1	Endoplasmic reticulum membrane	16.6267	1
O00232	26S proteasome non-ATPase regulatory subunit 12	PSMD12	Unknown	16.5639	1
P50454	Serpin H1	SERPINH1	Endoplasmic reticulum lumen	16.4612	1
P51571	Translocon-associated protein subunit delta	SSR4	Endoplasmic reticulum membrane	16.4218	1
Q15283	Ras GTPase-activating protein 2	RASA2	Cytoplasm	16.397	1
Q2M2I8	AP2-associated protein kinase 1	AAK1	Cell membrane	16.3805	1
P08069	Insulin-like growth factor 1 receptor	IGF1R	Cell membrane	16.2852	2
P12883	Myosin-7	MYH7	Cytoplasm	16.2418	3
Q13268	Dehydrogenase/reductase SDR family member 2, mitochondrial	DHRS2	Mitochondrion matrix	16.2146	1
P55884	Eukaryotic translation initiation factor 3 subunit B	EIF3B	Cytoplasm	16.0139	1
P08123	Collagen alpha-2(I) chain	COL1A2	Secreted	15.9991	1
O43761	Synaptogyrin-3	SYNGR3	Membrane	15.9157	1
P55957	BH3-interacting domain death agonist	BID	Cytoplasm	14.8917	2
P62241	40S ribosomal protein S8	RPS8	Cytoplasm	0	2
P62269	40S ribosomal protein S18	RPS18	Cytoplasm	0	1
O15162	Phospholipid scramblase 1	PLSCR1	Cell membrane	0	1
P60953	Cell division control protein 42 homolog	CDC42	Cell membrane	0	1
Q5T750	Skin-specific protein 32	XP32	Unknown	0	1
P22061	Protein-L-isoaspartate(D-aspartate) O-methyltransferase	PCMT1	Cytoplasm	0	2
Q15661	Tryptase alpha/beta-1	TPSAB1	Secreted	0	1
P46776	60S ribosomal protein L27a	RPL27A	Unknown	0	1
Q01105	Protein SET	SET	Cytoplasm	0	1
P27797	Calreticulin	CALR	Endoplasmic reticulum lumen	0	1
P13987	CD59 glycoprotein	CD59	Cell membrane	0	1
Q9NPA2	Matrix metalloproteinase-25	MMP25	Cell membrane	0	1
Q9UBI6	Guanine nucleotide-binding protein G(I)/G(S)/G(O) subunit gamma-12	GNG12	Cell membrane	0	1
P14598	Neutrophil cytosol factor 1	NCF1	Cytoplasm	0	1
P61956	Small ubiquitin-related modifier 2	SUMO2	Nucleus	0	1
P04259	Keratin, type II cytoskeletal 6B	KRT6B	Unknown	0	21
P84085	ADP-ribosylation factor 5	ARF5	Golgi apparatus	0	3
P31947	14-3-3 protein sigma	SFN	Cytoplasm	0	3
P17858	ATP-dependent 6-phosphofructokinase, liver type	PFKL	Cytoplasm	0	3
O95433	Activator of 90 kDa heat shock protein ATPase homolog 1	AHSA1	Cytoplasm	0	1
Q5TZA2	Rootletin	CROCC	Cytoplasm	0	1
P63244	Guanine nucleotide-binding protein subunit beta-2-like 1	GNB2L1	Cell membrane	0	1
P06241	Tyrosine-protein kinase Fyn	FYN	Cytoplasm	0	2
O94804	Serine/threonine-protein kinase 10	STK10	Cell membrane	0	5
Q7Z406	Myosin-14	MYH14	Unknown	0	8
O14817	Tetraspanin-4	TSPAN4	Membrane	0	1
P49368	T-complex protein 1 subunit gamma	CCT3	Cytoplasm	0	5
Q5VW32	BRO1 domain-containing protein BROX	BROX	Membrane	0	2
P11166	Solute carrier family 2, facilitated glucose transporter member 1	SLC2A1	Cell membrane	0	1
Q99623	Prohibitin-2	PHB2	Mitochondrion inner membrane	0	1
P26641	Elongation factor 1-gamma	EEF1G	Unknown	0	4
P36873	Serine/threonine-protein phosphatase PP1-gamma catalytic subunit	PPP1CC	Cytoplasm	0	1
Q16881	Thioredoxin reductase 1, cytoplasmic	TXNRD1	Cytoplasm	0	1
Q9NQW7	Xaa-Pro aminopeptidase 1	XPNPEP1	Cytoplasm	0	1
P36578	60S ribosomal protein L4	RPL4	Unknown	0	2
Q04941	Proteolipid protein 2	PLP2	Membrane	0	1
P62888	60S ribosomal protein L30	RPL30	Unknown	0	1
Q13835	Plakophilin-1	PKP1	Nucleus	0	2
P61313	60S ribosomal protein L15	RPL15	Unknown	0	1
Q12907	Vesicular integral-membrane protein VIP36	LMAN2	Endoplasmic reticulum-Golgi intermediate compartment membrane	0	1
P62750	60S ribosomal protein L23a	RPL23A	Unknown	0	1
Q9Y639	Neuroplastin	NPTN	Cell membrane	0	2
P25685	DnaJ homolog subfamily B member 1	DNAJB1	Cytoplasm	0	1
O75044	SLIT-ROBO Rho GTPase-activating protein 2	SRGAP2	Cell membrane	0	1
Q5T749	Keratinocyte proline-rich protein	KPRP	Cytoplasm	0	1
O75342	Arachidonate 12-lipoxygenase, 12R-type	ALOX12B	Cytoplasm	0	2
Q15517	Corneodesmosin	CDSN	Secreted	0	1
Q5XG92	Carboxylesterase 4A	CES4A	Secreted	0	1
Q9Y3F4	Serine-threonine kinase receptor-associated protein	STRAP	Cytoplasm	0	2
Q9UHD2	Serine/threonine-protein kinase TBK1	TBK1	Cytoplasm	0	1
P17252	Protein kinase C alpha type	PRKCA	Cytoplasm	0	1
Q9UHY1	Nuclear receptor-binding protein	NRBP1	Cytoplasm	0	1
Q92614	Unconventional myosin-XVIIIa	MYO18A	Endoplasmic reticulum-Golgi intermediate compartment	0	1
Q00653	Nuclear factor NF-kappa-B p100 subunit	NFKB2	Nucleus	0	1
P23284	Peptidyl-prolyl cis-trans isomerase B	PPIB	Endoplasmic reticulum lumen	0	1
P19397	Leukocyte surface antigen CD53	CD53	Cell membrane	0	2
P62158	Calmodulin	CALM1	Cytoplasm	0	2
O00391	Sulfhydryl oxidase 1	QSOX1	Golgi apparatus membrane	0	1
P07237	Protein disulfide-isomerase	P4HB	Endoplasmic reticulum lumen	0	1
P13667	Protein disulfide-isomerase A4	PDIA4	Endoplasmic reticulum lumen	0	1
P19961	Alpha-amylase 2B	AMY2B	Secreted	0	1
P21359	Neurofibromin	NF1	Nucleus	0	1
Q13641	Trophoblast glycoprotein	TPBG	Cell membrane	0	1
P16152	Carbonyl reductase [NADPH] 1	CBR1	Cytoplasm	0	1
Q06124	Tyrosine-protein phosphatase non-receptor type 11	PTPN11	Cytoplasm	0	1
Q00013	55 kDa erythrocyte membrane protein	MPP1	Membrane	0	1
Q14697	Neutral alpha-glucosidase AB	GANAB	Endoplasmic reticulum	0	1
P61086	Ubiquitin-conjugating enzyme E2 K	UBE2K	Cytoplasm	0	2
P38606	V-type proton ATPase catalytic subunit A	ATP6V1A	Unknown	0	3
P62195	26S protease regulatory subunit 8	PSMC5	Cytoplasm	0	1
Q02790	Peptidyl-prolyl cis-trans isomerase FKBP4	FKBP4	Cytoplasm	0	1
P23219	Prostaglandin G/H synthase 1	PTGS1	Microsome membrane	0	1
P07741	Adenine phosphoribosyltransferase	APRT	Cytoplasm	0	2
O95782	AP-2 complex subunit alpha-1	AP2A1	Cell membrane	0	2
P42338	Phosphatidylinositol 4,5-bisphosphate 3-kinase catalytic subunit beta isoform	PIK3CB	Cytoplasm	0	1
Q12846	Syntaxin-4	STX4	Cell membrane	0	3
P07910	Heterogeneous nuclear ribonucleoproteins C1/C2	HNRNPC	Nucleus	0	1
P36639	7,8-dihydro-8-oxoguanine triphosphatase	NUDT1	Cytoplasm	0	1
P09668	Pro-cathepsin H	CTSH	Lysosome	0	1
Q9Y5X1	Sorting nexin-9	SNX9	Cytoplasmic vesicle membrane	0	1
P01591	Immunoglobulin J chain	IGJ	Secreted	0	1
Q96EY5	Multivesicular body subunit 12A	MVB12A	Cytoplasm	0	2
Q00796	Sorbitol dehydrogenase	SORD	Mitochondrion membrane	0	1
Q00688	Peptidyl-prolyl cis-trans isomerase FKBP3	FKBP3	Nucleus	0	1
P14314	Glucosidase 2 subunit beta	PRKCSH	Endoplasmic reticulum	0	1
O60506	Heterogeneous nuclear ribonucleoprotein Q	SYNCRIP	Cytoplasm	0	1
P25311	Zinc-alpha-2-glycoprotein	AZGP1	Secreted	0	1
O00154	Cytosolic acyl coenzyme A thioester hydrolase	ACOT7	Cytoplasm	0	1
P22102	Trifunctional purine biosynthetic protein adenosine-3	GART	Unknown	0	2
P53004	Biliverdin reductase A	BLVRA	Cytoplasm	0	1
Q14203	Dynactin subunit 1	DCTN1	Cytoplasm	0	1
O75326	Semaphorin-7A	SEMA7A	Cell membrane	0	1
P18077	60S ribosomal protein L35a	RPL35A	Unknown	0	2
Q92888	Rho guanine nucleotide exchange factor 1	ARHGEF1	Cytoplasm	0	1
P62841	40S ribosomal protein S15	RPS15	Unknown	0	1
P12081	Histidine--tRNA ligase, cytoplasmic	HARS	Cytoplasm	0	1
Q9BT78	COP9 signalosome complex subunit 4	COPS4	Cytoplasm	0	2
Q8NE71	ATP-binding cassette sub-family F member 1	ABCF1	Cytoplasm	0	1
Q04637	Eukaryotic translation initiation factor 4 gamma 1	EIF4G1	Unknown	0	1
P55196	Afadin	MLLT4	Cell junction	0	1
P46060	Ran GTPase-activating protein 1	RANGAP1	Cytoplasm	0	1
P36959	GMP reductase 1	GMPR	Unknown	0	1
P53602	Diphosphomevalonate decarboxylase	MVD	Unknown	0	1
Q9BRF8	Serine/threonine-protein phosphatase CPPED1	CPPED1	Cytoplasm	0	1
Q96KP1	Exocyst complex component 2	EXOC2	Unknown	0	1
P58335	Anthrax toxin receptor 2	ANTXR2	Cell membrane	0	1
Q96F85	CB1 cannabinoid receptor-interacting protein 1	CNRIP1	Unknown	0	3
Q9UPN7	Serine/threonine-protein phosphatase 6 regulatory subunit 1	PPP6R1	Cytoplasm	0	1
Q9NWQ8	Phosphoprotein associated with glycosphingolipid-enriched microdomains 1	PAG1	Cell membrane	0	1
Q9Y2D5	A-kinase anchor protein 2	AKAP2	Unknown	0	2
Q96JT2	Solute carrier family 45 member 3	SLC45A3	Membrane	0	1
O15389	Sialic acid-binding Ig-like lectin 5	SIGLEC5	Membrane	0	1
Q9Y6H6	Potassium voltage-gated channel subfamily E member 3	KCNE3	Membrane	0	1
Q9BX67	Junctional adhesion molecule C	JAM3	Cell membrane	0	2
Q9UQ49	Sialidase-3	NEU3	Cell membrane	0	1
