# Supplementary material for: Mitochondrial protein enriched extracellular vesicles discovered in human melanoma tissues can be detected in patient plasma
Source: J Extracell Vesicles. 2019 Aug 27;8(1):1635420. doi: 10.1080/20013078.2019.1635420 (PMC6719261; doi:10.1080/20013078.2019.1635420)
Supplement: Supplemental Material [file ZJEV_A_1635420_SM0358.zip › ZJEV A 1635420_Supplementary/Supplementary Data 3.xlsx]

## Sheet: Sheet1
Uniprot ID	Proteins	Cluster
P21926	CD9 antigen	Common
P60033	CD81 antigen	Common
P08962	CD63 antigen	FACL4/MTCO2-EVs enriched
Q99816	Tumor susceptibility gene 101 protein	Common
Q8WUM4	Programmed cell death 6-interacting protein (ALIX)	Common
P07355	Annexin A2	Common
P04083	Annexin A1	Common
P08133	Annexin A6	Common
P50995	Annexin A11	Common
P08758	Annexin A5	Common
P09525	Annexin A4	Common
P20073	Annexin A7	FACL4/MTCO2-EVs enriched
O75955	Flotillin-1	Common
Q14254	Flotillin-2	Common
